# Supplementary material for: A Comparison of Parallel Pyrosequencing and Sanger Clone-Based Sequencing and Its Impact on the Characterization of the Genetic Diversity of HIV-1
Source: PLoS One. 2011 Oct 21;6(10):e26745. doi: 10.1371/journal.pone.0026745 (PMC3198814; doi:10.1371/journal.pone.0026745)
Supplement: Table S2 — The 454 read coverage and corresponding variation at individual level. The 454 read coverage and its corresponding variation at each nucleotide position of HIV-1 gag gene were shown for each patient. Gag nucleotide sequence positions are referred to HXB2. p: represents patient; coverage: 454 read coverage at each nucleotide position of HIV-1 gag gene. (XLS) [file pone.0026745.s003.xls]

## Sheet: p04_Frequency
Table S2
Nucleotide Position	p4_coverage	p4_variation	p6_coverage	p6_variation	p8_coverage	p8_variation	p9_coverage	p9_variation	p11_coverage	p11_variation	p19_coverage	p19_variation	p20_coverage	p20_variation	p21_coverage	p21_variation	p22_coverage	p22_variationq	p23_coverage	p23_variation	p24_coverage	p24_variation	p25_coverage	p25_variation	p26_coverage	p26_variation	p27_coverage	p27_variation	p28_coverage	p28_variation	p29_coverage	p29_variation	p30_coverage	p30_variation	p31_coverage	p31_variation	p32_coverage	p32_variation	p33_coverage	p33_variation	p34_coverage	p34_variation	p35_coverage	p35_variation	p36_coverage	p36_variation	p37_coverage	p37_variation	p38_coverage
1	185	0	61	0	229	1	176	7	150	1	533	0	152	1	43	0	152	1	255	2	38	1	77	0	98	1	194	1	96	0	120	0	120	0	145	0	298	1	55	0	47	0	86	2	120	2	57	0	159
2	189	0	61	0	231	0	177	0	157	0	520	3	154	0	45	0	158	0	256	0	39	0	79	0	99	0	196	1	101	0	120	0	125	0	146	0	306	3	54	0	47	0	87	0	125	0	57	0	159
3	189	2	61	0	231	0	177	1	158	0	520	0	153	0	45	0	156	0	250	0	39	0	80	0	99	0	195	0	101	0	119	0	125	1	146	71	306	1	55	0	47	0	87	4	125	0	57	0	159
4	190	0	61	0	230	0	176	0	158	0	520	2	153	0	45	0	156	0	249	0	39	0	80	0	99	0	196	0	100	0	118	0	125	0	147	0	306	0	55	0	47	0	87	0	125	0	57	0	159
5	190	0	60	0	230	0	176	1	157	0	461	3	153	1	45	0	157	0	248	1	39	0	80	1	99	0	195	0	100	0	118	0	125	0	147	0	306	0	55	0	46	0	86	0	125	1	57	0	158
6	193	0	62	0	228	1	177	0	160	1	464	7	156	0	45	0	164	0	257	0	40	0	82	1	97	0	198	3	100	0	118	2	126	0	149	0	305	1	56	0	46	0	89	0	127	1	57	0	160
7	194	0	62	0	225	0	177	0	158	1	463	1	157	0	45	0	162	0	257	0	40	0	82	0	98	0	198	0	100	0	117	0	123	0	150	0	305	0	55	0	45	0	89	0	127	0	57	0	160
8	201	0	63	0	233	0	177	0	160	0	467	2	162	0	47	0	168	0	261	0	39	0	85	0	100	0	204	0	104	0	117	0	128	0	153	0	307	0	62	0	46	0	89	0	130	0	59	0	166
9	199	1	64	0	234	0	178	0	162	0	463	0	161	2	47	0	167	2	263	12	38	0	84	0	97	0	203	0	104	0	116	0	128	0	154	1	307	0	60	0	47	0	89	3	131	0	59	0	165
10	203	0	64	0	237	0	176	1	163	0	465	2	161	1	47	0	167	0	265	0	38	1	84	0	96	0	203	0	104	0	116	0	128	1	155	0	309	2	60	0	47	0	90	1	130	0	58	0	165
11	203	1	64	0	237	0	175	1	161	0	464	2	159	0	45	0	166	0	265	0	39	0	84	0	96	0	203	0	103	0	115	1	128	0	154	1	309	0	60	0	47	0	91	0	131	0	58	0	164
12	216	0	68	0	237	0	181	1	163	2	465	2	163	0	46	0	175	1	274	2	39	0	83	0	96	0	207	0	107	0	115	1	130	2	160	1	316	0	60	0	49	0	95	1	133	0	58	2	168
13	217	0	68	0	237	0	181	0	162	0	463	0	163	0	46	0	174	0	274	1	39	0	83	0	96	0	207	0	108	0	116	0	129	0	159	0	317	0	60	0	48	0	94	0	133	0	58	0	168
14	220	0	71	0	239	0	179	0	167	1	460	2	165	0	47	0	173	1	273	0	39	0	83	1	96	0	207	0	109	0	116	0	130	0	159	0	317	0	61	0	48	0	94	0	133	0	57	0	168
15	222	0	71	0	238	0	179	0	166	0	459	1	165	1	46	0	172	0	271	0	39	0	82	0	95	1	210	0	107	0	116	0	130	0	158	0	315	0	61	0	48	0	94	0	133	1	56	0	168
16	224	1	71	0	239	8	179	0	166	3	455	3	166	0	46	0	172	0	270	1	38	1	81	0	95	1	208	0	106	0	116	2	131	0	158	0	314	1	61	0	48	0	95	0	135	0	56	0	170
17	224	1	73	0	239	0	180	1	169	0	456	1	165	0	46	0	171	0	271	0	38	0	81	0	95	0	209	0	106	0	117	0	132	0	159	0	312	0	61	0	48	0	96	0	134	0	56	0	171
18	226	0	74	1	234	1	178	0	163	0	458	0	165	0	46	0	171	0	274	2	38	0	80	0	92	0	210	4	105	0	114	1	131	32	161	0	312	1	61	0	48	0	96	0	134	0	55	0	172
19	225	0	72	12	236	0	178	0	164	15	458	0	164	0	45	0	170	0	271	1	38	15	80	0	91	0	211	3	106	0	114	0	130	0	160	0	312	0	60	0	48	0	96	5	131	0	55	0	171
20	245	0	74	0	259	1	186	0	169	0	479	1	176	0	47	0	188	0	299	0	40	0	90	0	105	0	225	0	124	0	126	0	141	1	179	0	330	0	71	0	57	0	106	0	149	1	64	0	182
21	245	0	74	4	257	1	185	1	169	0	476	1	175	1	47	0	188	0	299	0	39	0	92	0	106	0	225	2	124	0	127	0	142	0	179	0	329	0	71	26	57	0	105	1	150	0	64	0	182
22	246	0	74	0	262	1	187	2	171	1	485	3	178	0	49	1	188	1	300	1	39	0	90	0	105	1	227	3	127	3	129	0	144	0	176	2	331	73	76	0	58	1	109	0	151	0	67	0	183
23	247	0	74	1	258	0	203	1	174	0	486	0	178	0	49	0	188	0	300	1	38	0	89	0	105	0	229	0	127	0	128	0	144	0	174	0	329	0	78	0	58	0	109	0	152	0	67	0	183
24	246	1	74	0	257	1	203	0	172	1	485	0	179	50	48	14	189	0	302	3	37	0	90	15	105	38	229	0	128	0	128	12	144	0	175	0	329	2	78	0	59	0	110	47	153	0	66	0	182
25	248	0	74	0	256	3	201	3	171	1	482	5	179	2	52	0	189	1	303	1	38	1	91	0	105	0	231	0	128	1	127	0	144	0	177	2	329	1	77	0	59	0	111	0	152	2	66	0	182
26	248	0	73	0	257	0	199	0	171	56	482	0	179	0	53	0	186	0	305	124	38	1	90	0	106	0	230	0	128	1	124	0	142	0	177	0	324	0	77	0	59	0	112	0	152	0	66	0	180
27	265	0	74	13	266	29	203	85	174	0	491	5	191	57	53	2	192	6	309	3	38	18	98	24	113	7	229	9	134	3	127	3	149	2	187	6	328	40	82	0	59	0	116	44	156	2	68	1	189
28	267	0	74	0	266	3	203	0	175	0	491	4	192	1	53	0	196	4	309	2	37	4	100	2	115	5	227	8	137	1	125	1	149	2	187	3	327	6	83	0	59	0	115	1	153	2	68	1	189
29	268	1	73	0	265	1	203	0	176	0	491	0	192	1	54	0	195	0	308	2	37	0	102	0	115	0	228	0	137	0	125	0	150	2	187	1	329	0	83	0	60	0	114	0	153	0	68	0	188
30	268	90	77	14	263	24	202	0	180	1	488	43	192	0	53	0	195	1	307	0	37	0	103	2	116	0	230	1	137	1	126	12	150	2	187	0	329	0	82	0	60	1	113	19	153	0	68	0	186
31	277	0	78	0	264	0	202	0	178	0	488	1	192	1	53	1	194	0	306	0	37	0	104	0	116	1	225	0	137	1	127	1	149	0	182	0	328	0	82	0	59	0	114	0	153	0	68	0	187
32	276	3	78	7	262	3	202	1	183	0	487	2	192	2	53	0	194	1	303	4	36	1	104	1	116	1	225	0	136	2	127	0	149	0	180	2	327	1	82	0	59	0	114	6	153	0	68	0	187
33	278	0	78	0	265	1	203	0	183	0	490	1	194	12	52	0	198	1	304	1	38	0	105	1	117	2	230	3	137	0	130	1	157	2	181	3	324	87	83	0	59	0	115	0	153	1	68	0	187
34	277	0	79	0	265	0	203	0	187	0	490	0	195	0	52	0	198	0	302	0	38	0	105	0	117	0	230	0	137	25	130	3	156	0	181	0	325	2	83	0	59	0	115	0	153	0	68	0	189
35	276	2	78	0	265	0	202	0	186	0	488	2	194	2	52	0	198	0	306	2	38	0	106	0	118	1	231	2	139	1	130	1	156	0	182	0	325	0	83	0	59	0	117	0	155	0	69	0	191
36	277	21	80	1	265	1	202	0	193	8	488	1	194	2	52	0	199	3	302	3	38	1	108	2	119	8	231	9	140	1	130	4	156	0	180	3	324	7	83	0	59	0	116	16	156	2	69	1	191
37	281	0	83	0	266	0	205	0	195	0	491	0	197	1	54	0	204	1	311	1	38	0	112	0	122	0	236	0	141	1	131	1	163	0	185	0	325	3	87	0	61	0	122	0	158	0	73	1	195
38	282	2	83	3	263	3	205	1	197	8	490	0	196	1	54	0	205	2	312	1	38	0	113	0	123	2	239	0	140	1	130	1	161	1	183	0	323	0	87	0	62	0	122	1	158	1	73	0	194
39	282	1	83	0	263	0	205	0	197	0	491	3	196	1	54	16	205	0	311	0	38	0	112	0	124	0	236	1	141	0	129	0	162	45	182	0	323	0	87	0	62	0	124	0	159	0	73	0	192
40	282	0	83	0	262	0	204	0	196	0	465	0	193	4	54	0	204	0	310	11	38	0	111	0	123	0	236	3	143	1	128	0	163	1	181	0	321	0	86	0	62	0	124	5	159	0	73	1	192
41	294	0	86	0	259	0	203	1	205	1	463	1	202	2	58	2	207	0	311	0	39	1	113	0	124	0	240	0	147	0	128	2	164	0	183	1	326	1	87	0	62	0	128	0	160	2	74	1	194
42	297	1	87	0	256	3	202	98	210	0	285	118	209	1	58	0	213	0	314	0	40	0	116	0	129	0	242	0	147	0	128	0	165	0	190	2	329	0	86	0	61	0	130	0	164	2	74	0	194
43	296	0	87	16	252	29	201	99	210	1	284	102	210	2	58	0	210	0	310	0	38	0	113	0	127	1	243	1	145	7	125	2	166	0	189	1	330	17	85	0	61	1	129	0	164	0	74	1	194
44	295	2	87	0	259	0	208	0	212	0	265	0	214	2	58	0	212	2	312	1	38	0	114	0	127	0	243	3	144	6	129	1	167	0	189	10	329	0	86	0	63	0	131	31	163	0	73	1	196
45	295	5	85	15	262	0	206	2	211	1	264	71	213	4	58	0	213	1	313	0	38	1	115	0	128	0	243	0	145	0	129	0	165	46	189	4	328	33	87	0	63	0	131	6	164	1	73	1	198
46	310	0	85	1	266	0	212	0	211	2	268	0	217	0	59	0	221	0	327	1	41	0	118	0	132	1	254	1	150	2	135	1	170	1	191	0	334	0	88	0	65	0	135	0	162	0	75	1	199
47	313	7	84	0	268	7	216	0	211	1	270	0	217	0	58	2	222	0	329	0	41	1	118	0	132	0	252	0	156	3	134	1	170	3	193	8	336	0	90	1	65	1	136	9	163	2	75	0	202
48	314	0	85	0	272	1	215	0	214	1	273	0	217	0	56	2	222	0	327	0	41	0	118	0	132	0	251	0	158	0	133	1	170	0	194	0	336	1	90	0	67	0	137	0	162	0	74	1	202
49	313	0	86	0	271	1	213	0	216	0	273	2	214	2	57	3	221	2	325	2	40	0	119	0	132	0	250	0	157	5	132	1	171	0	193	0	335	3	89	0	67	0	136	0	161	1	77	1	200
50	323	1	86	1	269	7	216	3	220	2	270	1	215	1	56	0	225	1	325	0	41	0	122	1	135	1	252	1	158	4	134	1	169	0	195	6	338	1	91	0	69	2	136	1	164	1	78	2	205
51	320	49	86	10	269	31	215	0	219	1	270	102	214	17	55	4	225	1	322	121	42	1	120	12	136	11	251	1	156	5	134	4	166	0	193	6	339	16	91	0	69	0	135	17	163	0	78	2	206
52	324	0	85	0	273	0	220	1	218	1	273	0	217	0	57	0	223	0	320	0	42	1	123	0	138	0	254	0	156	0	135	2	167	0	194	0	344	1	91	0	69	0	137	0	163	0	80	0	206
53	323	0	85	15	272	0	222	24	218	0	273	4	216	1	57	0	223	4	323	2	42	0	123	0	138	1	257	2	155	0	136	0	166	1	193	0	344	0	90	0	69	0	137	68	165	0	80	0	205
54	321	1	88	0	270	5	224	19	219	0	271	4	217	3	57	0	225	3	325	145	41	0	122	0	139	0	257	1	156	0	136	1	165	0	189	0	343	6	90	0	68	0	137	1	162	0	79	2	203
55	321	0	88	0	283	2	227	0	220	1	272	1	216	0	57	0	231	1	330	2	40	0	120	0	139	0	258	3	156	2	135	1	165	0	188	1	345	2	92	1	68	1	138	1	162	0	79	1	199
56	324	0	89	0	284	0	229	0	220	0	274	1	216	1	57	0	240	2	329	1	40	0	118	0	145	0	261	0	155	0	135	0	166	1	189	0	341	0	92	0	68	0	139	2	165	0	84	0	198
57	327	0	89	0	286	3	228	0	220	1	273	2	217	0	57	0	240	0	327	0	40	0	118	0	144	0	261	0	154	3	136	0	164	0	190	1	344	1	92	1	69	2	139	1	168	2	84	0	196
58	338	0	89	14	291	1	227	0	221	0	271	0	226	1	61	0	254	1	329	0	40	0	122	0	151	0	270	1	157	0	138	2	167	0	194	0	349	0	93	0	70	0	139	1	171	0	89	1	198
59	337	0	89	16	291	0	224	82	219	0	269	110	225	2	62	0	252	1	327	0	40	0	123	1	149	1	270	0	157	0	137	0	169	3	195	0	351	0	94	0	70	0	137	59	171	0	89	1	197
60	338	2	88	1	294	1	224	82	219	1	269	1	225	0	62	0	251	1	325	6	39	0	122	0	148	0	270	0	157	0	135	0	170	1	193	0	350	0	94	0	70	0	140	1	169	0	89	0	197
61	337	0	91	0	295	27	225	1	218	1	276	11	225	0	62	5	252	0	326	64	39	0	122	1	148	0	270	3	156	0	135	0	169	0	192	1	356	3	94	1	71	0	150	1	169	2	89	0	204
62	337	0	93	0	301	0	225	0	219	0	276	2	222	0	62	0	251	0	327	0	39	0	123	0	148	1	270	0	154	0	134	0	167	0	190	0	354	1	93	0	71	0	149	0	169	0	89	0	204
63	342	7	94	0	304	0	225	0	220	0	270	113	223	1	61	0	251	0	328	3	39	0	122	0	148	0	268	0	155	0	135	0	168	0	189	0	352	0	93	0	71	0	149	1	168	1	89	1	205
64	342	2	92	0	306	2	226	2	217	2	272	4	224	1	63	0	251	1	328	1	39	0	122	1	148	0	270	2	156	1	134	25	168	0	193	7	353	3	93	0	71	0	150	0	177	1	89	2	206
65	344	2	92	17	304	0	227	0	216	1	271	1	224	1	63	0	250	0	327	1	39	0	122	0	149	0	266	0	157	2	137	0	167	0	196	0	354	1	93	0	70	0	149	0	178	1	88	0	208
66	344	0	93	0	302	2	227	1	217	0	269	0	224	0	63	0	247	0	326	1	39	0	122	0	149	0	266	0	157	0	137	1	167	0	198	3	353	7	92	0	67	0	148	0	178	1	88	1	207
67	350	0	93	0	303	0	230	1	223	0	269	1	227	1	65	0	258	2	329	1	41	0	123	0	152	1	270	0	164	0	141	1	169	0	199	1	356	5	91	0	64	0	153	0	178	0	88	0	205
68	353	0	92	0	297	0	231	0	223	0	269	1	228	0	65	0	258	16	326	3	41	0	124	0	150	0	273	0	166	0	141	0	171	0	200	5	354	1	91	0	64	0	152	0	176	1	87	1	205
69	353	1	94	2	296	0	230	0	222	1	268	7	229	2	67	1	258	4	329	7	41	4	125	0	151	2	274	1	166	4	140	3	174	0	200	10	352	7	91	1	65	0	152	0	176	3	87	1	205
70	352	1	95	2	297	0	234	2	222	0	267	10	227	1	67	1	256	5	330	7	41	4	124	1	152	2	276	2	166	3	134	4	173	0	201	11	355	5	93	1	65	0	152	2	175	2	86	2	206
71	351	3	95	0	296	0	233	0	221	0	265	1	225	3	68	0	256	1	332	1	41	1	125	0	153	0	278	1	171	0	133	0	170	3	203	0	358	1	93	1	65	0	150	0	174	0	86	1	203
72	349	0	96	0	295	0	233	0	219	78	264	1	226	3	68	0	255	1	333	0	41	2	124	1	154	0	275	0	170	0	133	1	170	3	203	0	358	3	94	0	66	0	150	11	174	0	85	1	204
73	349	1	96	0	297	0	235	0	225	1	265	1	230	1	66	0	253	1	335	0	41	0	124	1	153	0	278	0	170	0	130	0	171	0	201	0	359	3	94	0	66	0	151	2	170	0	85	0	203
74	357	49	98	0	295	3	235	3	223	0	263	7	229	2	67	0	253	1	334	2	41	1	124	0	153	0	276	5	172	1	130	2	170	2	196	1	355	1	93	0	66	0	148	2	169	3	85	0	202
75	378	1	102	0	307	2	243	1	229	7	275	1	238	7	70	0	261	2	339	6	42	1	128	7	157	3	283	5	173	7	138	1	179	2	211	0	365	11	98	1	70	1	155	0	176	0	87	2	213
76	378	0	103	0	307	0	241	0	229	0	276	0	239	10	70	0	259	1	342	2	42	0	130	0	157	0	280	0	175	1	139	0	179	0	216	4	366	5	98	1	70	1	156	0	175	3	87	0	215
77	375	63	102	0	304	3	238	2	228	1	273	40	237	22	70	0	256	2	342	0	42	1	131	21	157	16	281	6	175	0	139	2	177	0	220	0	366	3	99	1	68	0	156	1	174	3	86	2	198
78	372	5	104	0	305	1	237	0	228	0	272	3	236	43	72	2	256	2	344	24	42	0	131	59	159	17	283	3	174	15	139	0	178	3	217	7	366	7	100	1	67	0	156	0	177	0	85	0	193
79	384	23	110	2	308	9	241	1	228	0	275	1	240	2	73	0	257	1	355	4	44	0	134	1	162	1	292	4	180	0	141	1	184	3	218	3	370	5	104	1	69	1	160	2	182	9	89	0	193
80	388	2	110	0	308	2	239	1	226	1	274	1	241	0	73	0	255	2	357	1	44	0	134	1	156	0	293	2	184	4	143	1	186	1	213	1	371	5	104	0	70	0	160	0	187	2	88	0	197
81	390	1	107	0	311	0	236	0	218	82	275	0	237	1	73	0	257	2	354	4	44	0	135	0	156	1	293	1	185	2	144	0	186	0	215	0	371	1	103	0	69	0	158	0	189	1	88	0	195
82	389	27	105	22	309	0	237	0	216	2	274	0	245	54	74	2	257	0	353	1	44	0	137	62	164	23	295	0	187	3	146	0	188	0	213	5	377	4	103	1	68	0	157	1	189	0	88	0	193
83	392	0	108	20	308	1	239	1	226	0	275	0	244	45	74	2	258	0	349	1	45	0	135	59	167	18	293	5	190	1	145	51	188	1	212	1	380	0	103	0	67	0	158	1	190	0	89	0	193
84	389	2	111	16	306	1	232	0	231	0	271	6	247	0	74	0	259	1	343	3	45	1	137	0	168	0	296	2	188	0	146	1	190	1	210	100	386	1	105	1	66	0	159	3	190	1	89	2	191
85	399	0	113	2	299	8	226	0	233	1	273	5	247	1	73	0	264	3	348	5	44	1	140	1	173	1	301	2	189	11	149	0	193	6	220	2	388	4	104	1	67	0	160	3	188	2	88	2	192
86	399	1	113	0	294	0	229	0	232	0	272	0	247	0	73	0	267	0	352	0	45	0	142	1	174	0	307	0	191	0	151	0	196	0	220	0	384	2	105	0	68	0	164	0	189	1	89	0	196
87	406	1	114	0	278	75	218	42	239	1	276	0	252	2	78	0	270	2	350	1	46	0	142	1	180	0	314	0	194	3	153	0	197	0	226	0	389	1	104	28	67	3	163	2	192	0	91	0	204
88	407	0	113	0	279	110	220	100	239	0	274	0	252	0	75	0	270	3	353	2	45	0	142	0	179	0	315	1	194	0	153	0	193	63	226	0	388	2	105	0	67	0	163	0	193	0	91	0	204
89	404	2	111	1	279	117	219	5	233	1	272	0	254	2	75	0	275	1	350	14	45	3	143	0	180	0	314	2	192	5	152	1	192	50	225	1	387	1	103	0	67	0	163	1	195	0	90	1	203
90	407	1	111	24	278	119	217	108	237	0	271	0	265	0	72	0	280	1	349	0	46	0	143	0	189	0	314	1	194	0	150	2	190	1	230	1	388	1	104	0	69	0	165	1	200	2	92	0	203
91	403	1	112	25	280	123	221	5	241	82	271	0	262	3	72	0	277	0	347	2	46	0	143	0	189	0	315	1	197	2	151	0	191	49	232	1	386	2	104	0	69	34	165	65	201	0	91	1	213
92	403	0	115	0	302	0	248	0	250	0	274	0	263	1	71	0	277	0	344	0	45	0	143	0	188	0	317	1	196	3	150	0	193	1	234	0	383	1	103	0	70	0	165	1	201	1	92	0	212
93	408	38	114	0	303	107	251	23	249	0	274	123	258	5	70	0	277	1	343	13	44	6	142	2	188	0	315	0	198	3	150	0	195	52	234	3	374	1	104	0	71	0	164	0	201	0	89	0	212
94	410	2	114	0	309	0	257	2	253	1	276	1	262	0	71	0	283	2	344	1	43	0	144	0	189	0	320	1	198	1	151	1	194	3	235	1	373	2	104	0	74	0	169	0	199	1	91	0	213
95	410	0	113	0	312	1	265	0	253	0	277	0	264	2	71	0	282	0	340	1	43	0	146	1	189	0	322	1	196	0	152	3	196	0	236	1	376	1	103	0	76	0	167	0	199	1	91	0	214
96	410	7	115	1	312	2	266	0	253	0	277	2	265	9	71	0	283	3	346	1	43	0	148	1	191	1	320	3	190	2	154	5	197	0	236	1	377	4	103	0	76	2	169	1	200	1	92	1	215
97	410	0	115	0	310	0	266	0	253	0	274	0	266	0	72	0	282	0	343	1	42	0	146	0	190	0	322	0	190	2	154	1	196	2	236	1	372	0	103	0	75	0	168	0	193	0	92	0	217
98	408	1	115	0	315	0	267	0	254	1	274	0	267	1	77	1	280	0	339	1	43	0	150	0	190	0	324	0	189	0	157	1	199	0	240	1	375	1	101	0	75	0	167	0	196	0	91	0	219
99	409	1	117	24	321	4	271	0	255	59	276	0	267	0	78	0	286	0	345	0	42	0	148	0	192	0	328	0	195	2	157	0	207	1	246	2	371	35	96	0	77	0	171	0	200	0	92	0	221
100	405	0	119	0	319	151	271	1	257	1	275	0	267	2	78	19	281	0	343	3	45	1	147	0	191	1	325	3	194	5	156	18	206	56	248	0	371	44	96	0	77	0	170	13	198	1	92	1	222
101	407	1	119	1	321	0	274	0	258	0	275	0	263	2	79	0	281	0	341	0	45	0	150	0	193	0	326	0	198	1	156	0	205	0	248	1	379	1	98	0	77	0	170	0	202	0	91	0	228
102	406	0	118	1	321	0	275	0	258	0	277	0	263	1	79	0	279	0	338	0	46	1	149	0	190	0	326	0	197	1	155	0	203	0	244	0	378	2	98	0	77	0	169	0	201	1	90	0	229
103	408	1	119	0	322	0	274	0	258	0	279	0	260	1	80	0	277	0	338	0	46	0	147	1	189	0	325	0	195	1	153	1	204	0	245	0	376	0	98	0	77	0	173	0	202	0	90	0	227
104	416	0	121	0	328	0	279	0	263	0	283	0	262	1	80	0	280	1	338	0	46	0	151	0	194	0	329	0	203	1	156	0	210	0	251	0	375	0	96	0	77	0	179	1	202	0	90	0	227
105	414	1	121	0	331	3	279	0	261	2	281	3	267	0	81	1	279	1	345	0	45	0	151	0	192	0	330	2	205	0	158	1	207	0	249	0	379	1	95	1	76	0	177	0	201	0	92	0	230
106	423	1	125	2	338	1	283	1	264	1	280	2	271	0	84	0	282	1	346	3	47	0	150	0	192	0	331	0	205	0	159	1	212	0	255	1	381	1	99	0	75	0	180	0	198	0	93	0	232
107	423	1	125	0	342	1	283	1	267	0	279	2	272	0	82	0	279	0	347	1	47	2	153	0	190	0	330	0	209	0	158	0	212	1	255	0	385	2	99	0	74	0	179	9	201	0	93	0	232
108	424	0	125	0	344	0	285	1	264	0	276	0	270	0	81	0	279	1	347	8	49	0	152	0	190	0	327	0	210	0	156	0	218	0	252	0	386	1	99	0	75	1	178	0	201	0	92	1	231
109	424	3	124	0	340	0	284	1	262	0	275	0	270	0	81	0	279	0	344	0	48	0	152	0	188	0	325	0	210	1	158	0	214	0	252	1	382	1	99	0	74	0	177	0	200	0	91	0	232
110	426	1	122	0	339	0	285	0	260	0	276	1	275	0	87	0	282	1	348	0	49	0	155	0	194	1	326	0	212	0	160	0	218	0	250	0	377	0	100	0	77	0	177	0	200	0	98	0	232
111	424	1	121	0	341	1	287	0	264	0	273	0	274	0	91	0	282	0	346	2	49	0	157	0	193	0	327	1	215	1	160	0	221	0	253	0	377	1	100	0	76	0	176	1	203	0	97	0	235
112	425	1	122	1	340	3	285	24	263	1	276	1	277	0	91	0	282	0	350	1	48	0	159	0	191	0	331	1	215	1	160	0	222	1	253	0	377	0	100	0	76	1	176	1	202	0	97	0	237
113	422	1	121	0	340	0	284	0	256	0	274	1	275	0	91	0	282	1	348	0	48	0	158	0	192	0	329	0	215	1	160	0	222	0	251	0	375	0	99	0	76	0	175	0	203	0	97	0	236
114	432	1	123	0	353	0	289	0	263	0	282	0	277	0	104	0	290	1	359	0	49	0	161	0	199	0	335	0	219	2	166	1	235	0	254	0	386	1	104	0	79	1	174	0	207	2	100	0	241
115	433	0	122	0	352	0	291	1	265	2	287	133	279	1	104	1	295	1	362	0	49	1	160	0	202	1	340	0	220	0	164	0	236	0	254	0	386	0	105	1	78	0	173	1	212	0	100	0	241
116	435	0	122	0	356	0	291	0	265	0	287	0	280	0	103	1	299	0	360	0	50	0	162	0	202	0	341	0	221	1	165	0	235	0	252	0	390	1	104	0	78	0	173	0	214	1	101	0	244
117	432	0	121	0	356	0	286	85	265	0	288	0	278	0	106	0	299	0	357	1	49	1	163	0	207	15	341	0	220	0	167	0	234	0	252	0	390	0	105	0	78	0	175	0	215	1	102	0	246
118	429	0	121	0	358	0	287	0	266	0	289	0	277	0	105	0	297	1	355	0	50	0	162	0	208	0	343	1	221	0	169	0	233	0	259	0	388	1	105	0	78	0	176	0	214	1	102	0	249
119	437	1	123	3	371	1	299	1	277	0	299	1	287	2	107	0	329	2	360	0	54	0	166	2	216	0	361	0	226	0	178	0	242	1	257	1	397	1	106	1	81	0	188	1	224	0	108	2	253
120	435	2	122	0	371	0	301	0	275	0	297	0	283	0	110	0	329	0	360	1	54	0	167	0	215	0	362	0	225	0	178	1	241	0	255	0	398	0	106	0	81	0	188	0	224	1	109	1	256
121	438	1	126	0	378	4	314	1	271	0	300	0	282	0	112	0	333	0	374	0	55	0	170	0	218	0	378	0	228	0	181	0	247	115	262	0	398	1	108	0	80	0	191	0	226	0	109	0	269
122	438	3	126	0	379	0	316	1	274	0	302	1	284	1	112	0	334	0	380	2	55	0	172	0	220	0	381	1	229	2	180	1	258	1	264	0	398	0	108	0	80	0	192	2	227	0	109	0	271
123	435	3	125	0	377	0	318	1	275	1	302	1	284	0	112	1	330	0	381	16	55	2	169	0	214	0	381	0	229	1	181	0	259	3	269	2	398	1	108	0	81	0	192	12	226	0	110	0	272
124	436	0	126	1	379	0	315	1	275	0	302	0	284	0	111	6	329	0	383	1	55	1	168	0	213	0	383	0	230	0	179	0	258	1	269	0	399	0	107	0	81	0	190	0	225	0	110	1	272
125	441	4	131	0	382	0	320	0	276	0	308	0	283	0	112	0	331	2	388	2	56	1	170	0	221	0	387	1	236	25	180	0	260	0	280	0	412	2	110	0	86	0	194	3	230	0	113	0	280
126	436	74	130	0	385	36	321	2	275	0	308	1	284	1	113	2	329	0	388	0	58	1	169	0	221	0	384	1	236	0	179	0	259	0	280	0	413	10	110	0	85	0	193	0	230	2	113	1	277
127	435	0	127	0	388	2	326	1	273	2	307	0	285	1	113	0	332	1	384	2	58	0	169	3	222	1	383	1	241	1	178	0	260	0	279	0	416	3	108	1	86	0	193	0	230	1	113	0	289
128	432	0	127	0	391	0	326	0	272	0	307	0	285	2	114	4	327	0	384	15	59	0	171	0	221	0	383	139	242	0	179	0	259	0	280	0	414	1	107	0	85	0	192	0	230	1	110	0	289
129	446	1	128	0	395	1	323	0	272	1	312	1	293	0	113	0	327	0	392	3	61	0	174	0	230	0	387	1	240	0	178	2	264	1	277	0	424	1	115	0	85	0	198	2	230	1	111	0	291
130	444	1	130	1	396	0	320	0	271	0	311	0	295	0	115	0	335	0	391	1	65	1	174	0	234	0	388	0	240	0	178	0	268	0	282	1	425	3	119	0	85	0	206	0	241	0	116	1	295
131	447	0	129	0	394	0	321	0	271	0	313	0	294	1	116	0	336	1	392	0	63	1	171	0	234	0	390	0	244	0	179	2	272	0	280	0	427	3	117	0	85	0	206	1	244	1	115	0	294
132	454	0	131	22	392	16	324	0	268	0	313	18	299	4	118	5	336	0	390	3	63	0	172	0	240	1	392	1	242	1	180	0	273	70	278	0	427	53	117	0	88	35	205	0	243	1	114	1	293
133	451	1	133	0	390	0	323	0	268	2	312	1	300	1	120	0	332	0	388	0	64	0	173	0	241	0	394	0	240	0	179	1	278	0	279	0	428	1	119	0	89	1	204	0	242	1	114	0	293
134	456	0	130	0	391	0	333	0	263	0	314	0	303	0	119	0	347	0	395	0	68	0	172	0	245	0	408	0	239	0	190	1	278	0	292	0	430	3	121	1	94	0	204	0	254	1	117	0	304
135	453	1	131	0	388	5	336	0	264	0	315	0	305	8	119	10	349	1	397	0	68	1	174	0	245	0	413	1	236	0	189	0	279	11	293	1	432	3	121	1	95	0	205	0	254	0	115	0	304
136	459	0	133	0	386	0	335	0	256	0	319	0	308	0	121	0	353	0	397	0	69	0	174	0	246	1	413	0	235	1	194	0	281	0	298	0	434	1	123	0	96	0	208	0	258	0	119	0	305
137	460	1	133	0	386	2	333	0	258	0	322	1	311	0	120	2	353	4	393	3	69	0	176	1	246	1	417	2	250	0	192	1	284	1	300	0	441	3	123	1	94	0	209	0	259	0	119	0	305
138	459	87	133	0	387	1	331	2	258	0	324	0	310	28	120	0	353	0	395	1	69	0	177	1	247	0	417	195	253	0	192	0	285	0	303	0	441	1	124	0	94	0	209	1	261	2	119	0	305
139	465	0	134	22	385	0	330	1	258	0	325	0	313	1	122	0	352	0	391	0	69	0	178	0	249	0	418	0	257	1	191	0	286	2	306	0	442	4	121	0	97	0	209	0	262	0	118	0	306
140	464	1	134	3	384	2	330	1	256	0	319	0	314	2	122	0	352	2	388	2	69	0	177	0	252	0	418	0	255	0	190	0	284	1	301	0	441	3	121	1	96	1	209	2	261	0	119	0	307
141	459	0	134	0	375	0	329	0	247	1	318	3	307	0	120	0	355	0	387	0	69	0	172	0	251	0	419	0	255	4	192	0	287	0	301	4	432	3	126	1	98	0	208	0	269	1	122	0	316
142	464	0	132	0	374	0	326	0	245	0	319	0	308	0	120	0	357	0	387	0	70	0	171	0	253	0	420	0	257	0	195	0	288	0	302	0	431	2	125	0	98	0	209	0	275	0	125	1	316
143	465	0	132	0	373	0	327	0	244	0	316	0	308	0	122	0	358	0	391	1	71	0	173	1	252	1	419	1	256	0	194	0	286	1	304	0	431	0	125	0	98	0	208	0	273	0	129	0	318
144	461	0	132	0	371	0	324	1	244	2	315	1	307	1	122	0	358	2	395	0	71	1	172	0	250	1	419	3	256	1	193	0	286	1	308	2	438	5	125	0	98	0	207	0	272	0	130	0	321
145	454	3	131	0	368	3	320	1	235	106	315	1	307	82	122	28	357	0	395	2	71	0	170	43	249	30	415	155	258	4	193	0	284	0	308	3	445	2	124	0	100	0	206	94	268	1	129	1	323
146	461	0	129	0	366	1	319	0	235	0	313	0	306	1	122	0	356	1	397	0	71	0	170	0	248	0	413	2	257	1	192	18	284	0	305	1	447	0	124	0	101	39	207	1	266	0	129	0	325
147	468	0	125	0	363	1	318	0	229	0	315	0	310	1	125	0	361	0	403	0	72	0	172	1	253	1	421	1	263	4	191	0	290	2	310	0	456	2	124	0	105	2	211	1	279	1	135	1	332
148	465	0	125	0	363	0	318	1	226	0	314	0	309	4	125	0	362	1	402	3	75	0	172	3	252	2	423	3	263	0	193	3	288	4	311	1	457	10	122	1	106	0	211	3	276	1	134	2	331
149	466	3	125	1	361	1	316	1	224	1	315	0	308	5	126	0	366	2	400	1	75	1	171	0	252	2	421	1	262	0	194	3	288	1	312	16	456	1	122	1	104	2	214	2	276	1	135	1	331
150	465	0	125	0	360	4	313	0	222	0	316	0	306	0	124	0	366	0	398	1	76	0	168	0	253	1	418	0	263	4	193	1	285	0	313	0	456	0	120	0	105	0	213	0	277	0	134	0	330
151	467	0	124	0	361	0	313	1	222	0	316	1	305	1	123	0	369	1	398	1	76	1	169	0	251	0	418	0	262	4	194	0	285	2	314	0	457	2	117	0	105	1	214	0	286	1	133	1	330
152	469	0	124	0	361	0	313	1	220	0	314	0	305	1	124	0	368	0	397	0	76	0	170	1	249	0	416	0	264	0	194	0	286	1	310	0	456	0	118	0	105	0	215	0	287	0	134	0	330
153	471	1	123	0	361	3	313	1	219	0	316	1	306	0	124	0	369	1	397	0	76	0	171	2	249	0	414	1	264	0	198	0	283	0	311	0	452	4	118	0	104	0	216	0	289	0	137	0	331
154	470	1	122	0	357	0	313	0	215	0	314	0	306	0	125	0	369	0	397	18	76	0	171	2	249	0	413	0	263	0	198	0	282	0	310	3	451	1	119	0	105	0	219	0	289	0	137	0	332
155	475	1	120	0	353	0	308	4	214	0	315	1	310	2	128	0	379	1	397	2	77	2	172	0	252	0	417	2	262	2	197	0	291	1	311	3	450	1	121	1	105	1	222	2	294	0	137	0	340
156	475	2	119	0	353	1	309	0	213	1	316	1	310	1	128	0	383	4	397	0	78	0	173	3	253	0	417	2	262	0	202	0	286	3	312	6	452	1	121	0	105	0	221	0	294	0	136	0	342
157	472	13	119	0	354	0	309	1	208	0	314	1	309	3	129	3	381	1	398	5	77	2	173	0	253	2	415	4	261	1	204	0	288	1	314	2	455	3	122	1	106	0	219	0	293	0	137	0	343
158	475	2	116	0	351	0	307	0	203	0	313	0	306	0	129	0	390	3	403	0	75	1	173	1	252	0	413	0	258	1	204	0	287	0	313	0	453	1	124	1	107	0	219	1	291	1	140	0	335
159	473	0	116	0	347	5	305	0	202	1	312	1	305	1	130	0	391	0	403	0	78	1	174	0	253	0	413	1	259	0	205	0	287	2	311	1	457	1	124	0	107	0	220	0	295	1	140	0	338
160	463	2	116	18	336	0	295	3	193	0	312	3	302	65	130	9	390	0	403	64	78	1	172	82	252	27	412	1	260	4	203	24	288	82	313	6	452	2	122	0	108	0	217	0	299	2	140	0	344
161	468	2	116	0	336	0	296	0	189	0	311	0	307	0	132	0	390	0	407	0	78	0	175	0	255	0	417	0	257	0	211	0	289	24	313	0	458	3	118	4	107	0	218	0	297	0	140	0	342
162	474	2	115	0	335	81	298	2	189	0	310	0	310	1	131	0	391	4	409	2	78	0	175	0	258	0	413	2	258	1	212	0	292	0	311	2	457	0	119	0	108	0	218	0	300	1	141	0	340
163	469	1	115	0	337	0	295	0	188	0	313	1	308	0	131	0	390	0	410	19	78	0	173	0	256	1	413	0	255	0	211	0	292	0	312	1	456	1	119	0	109	0	221	0	298	2	140	0	339
164	481	0	112	18	343	1	308	2	185	2	313	140	316	3	131	0	398	2	415	1	79	1	176	0	268	1	428	1	261	0	225	0	310	1	316	2	460	2	123	0	108	0	225	0	311	1	148	0	354
165	479	4	112	0	343	0	309	2	185	0	318	1	318	1	132	0	399	2	414	148	78	0	175	1	270	1	429	3	263	0	227	0	310	4	318	3	462	159	123	1	108	2	226	1	313	3	147	0	356
166	479	0	112	0	348	0	309	0	185	0	315	1	318	0	133	0	398	0	412	0	79	0	174	1	272	0	428	0	266	1	227	0	310	0	317	0	463	1	123	1	108	0	230	0	316	1	146	0	355
167	479	0	112	0	346	1	309	0	182	0	315	0	319	6	136	0	398	0	412	21	79	1	172	0	272	0	428	0	264	0	222	0	306	0	317	1	463	0	123	0	109	0	229	0	318	0	146	0	353
168	457	4	106	18	344	1	309	0	174	0	322	2	319	1	136	1	398	0	416	0	80	0	170	0	268	1	427	0	255	6	222	1	307	0	308	5	470	2	124	0	109	0	230	0	319	0	151	0	360
169	472	1	105	0	343	0	298	0	174	0	319	0	315	2	138	0	404	0	411	2	80	0	168	0	264	0	426	0	256	1	221	1	310	0	308	2	466	1	123	0	110	0	232	0	319	0	149	2	362
170	474	1	104	0	345	0	296	0	172	0	319	0	315	0	138	0	402	0	408	0	81	0	167	0	266	0	423	2	256	0	222	0	309	0	307	0	468	1	124	0	110	0	234	0	317	0	148	0	364
171	478	1	102	0	345	4	300	3	171	0	321	3	315	0	138	0	407	2	411	57	83	0	168	0	270	4	431	2	259	0	224	0	314	6	319	0	469	2	130	0	110	0	238	0	320	0	153	0	362
172	478	88	101	16	348	1	303	0	167	0	317	1	319	0	136	0	410	1	412	0	86	0	169	1	266	2	434	0	259	5	227	5	323	0	321	4	461	2	131	0	114	0	237	0	321	0	156	0	365
173	479	1	100	0	348	0	303	1	165	1	319	1	322	0	132	0	410	2	417	1	87	1	170	0	264	2	432	1	257	5	227	0	323	0	322	0	462	3	133	0	113	1	239	0	319	1	154	0	366
174	464	36	99	0	347	0	296	115	164	19	322	0	319	3	131	39	411	0	415	193	87	0	170	27	264	0	433	1	262	0	227	1	323	1	319	0	462	41	134	1	113	0	239	0	320	1	154	0	363
175	474	0	99	0	339	0	311	0	163	18	326	0	323	0	130	0	411	1	421	0	89	0	167	0	263	1	429	0	273	1	231	0	331	0	317	0	461	1	132	0	112	1	241	100	320	0	155	0	369
176	478	0	99	0	338	0	308	0	162	0	325	0	324	0	133	0	410	2	423	0	91	0	170	0	266	0	430	0	274	1	229	1	330	1	322	1	458	1	132	0	113	1	241	94	322	0	156	0	370
177	481	0	99	1	342	2	306	0	161	27	327	0	325	0	133	0	404	0	423	0	91	0	170	0	268	1	431	1	272	0	229	0	328	1	326	0	459	0	131	0	113	0	243	0	323	0	154	0	372
178	484	0	98	0	342	0	305	3	160	2	326	0	326	0	135	0	405	0	424	1	91	0	168	0	269	0	433	2	271	0	229	0	329	1	329	1	457	1	133	0	114	0	246	0	323	0	151	0	376
179	483	0	95	0	338	0	307	0	156	0	319	0	326	0	136	0	401	1	424	0	92	0	167	0	272	0	438	0	263	0	226	0	332	0	322	0	458	1	133	0	113	0	246	2	330	0	149	0	385
180	485	0	95	0	341	0	310	1	156	0	320	0	325	0	136	0	403	1	424	0	91	0	166	0	272	0	438	0	263	0	223	0	330	1	325	0	458	0	134	0	113	0	244	0	332	0	148	0	389
181	485	0	95	0	335	143	305	0	152	0	319	0	327	2	134	0	403	0	427	2	91	0	169	0	272	1	440	3	267	12	220	30	331	0	326	1	456	0	134	0	114	0	247	0	331	1	146	0	389
182	489	0	91	0	335	0	296	6	148	0	319	0	320	0	132	0	403	1	422	1	92	0	166	1	275	0	444	0	270	0	219	0	331	0	322	2	432	0	134	1	116	0	246	0	330	0	145	0	388
183	491	0	84	9	334	0	293	4	147	0	318	75	320	63	133	22	403	0	420	112	92	6	165	57	275	24	442	3	269	1	217	79	333	1	324	1	435	98	136	0	116	48	244	0	327	0	146	2	386
184	493	101	69	9	320	39	287	5	138	0	319	0	320	0	134	1	402	0	422	19	92	0	167	1	274	0	441	0	268	1	220	0	333	0	323	9	436	0	135	0	117	0	245	0	327	0	147	62	382
185	495	1	68	0	319	4	281	6	138	64	323	2	318	2	132	9	404	2	419	158	96	0	165	0	272	2	431	1	265	12	222	46	337	94	326	0	438	2	136	36	117	12	249	102	322	0	153	0	379
186	496	1	68	1	333	0	289	1	137	63	323	4	317	0	143	18	406	3	418	3	95	2	163	0	270	0	431	2	261	2	223	2	341	1	329	6	428	0	136	1	119	0	251	0	321	0	154	1	384
187	490	2	68	0	337	0	292	1	136	0	319	0	307	0	142	0	402	0	409	0	96	0	159	0	266	0	423	2	253	0	217	0	338	0	327	1	430	1	136	0	117	0	247	0	312	0	150	0	377
188	493	0	68	0	340	1	293	0	135	0	321	2	307	1	141	1	401	0	412	2	96	1	159	0	262	1	421	2	255	2	218	0	342	0	325	1	431	1	137	0	118	0	246	1	314	2	151	0	383
189	481	4	68	0	341	0	297	0	134	0	321	3	304	0	140	0	401	0	408	0	95	0	159	1	260	1	418	0	256	0	216	0	339	91	322	6	425	0	136	1	118	1	243	0	315	0	154	0	380
190	491	2	66	9	334	2	312	82	129	1	326	3	310	0	139	0	403	1	408	0	93	0	162	0	267	0	419	1	264	13	216	20	336	1	333	157	422	0	136	19	117	0	248	16	353	0	154	0	399
191	494	0	66	0	333	1	328	0	129	2	325	1	311	0	140	0	403	0	408	0	94	0	165	0	263	0	417	0	267	0	218	1	336	0	333	1	424	0	137	1	115	0	250	0	354	1	154	0	401
192	496	1	66	1	335	0	327	1	129	1	329	1	307	2	141	0	401	1	407	0	96	0	165	0	261	0	420	0	268	0	217	0	334	0	332	0	424	1	137	0	116	0	250	0	355	0	154	0	397
193	500	0	64	0	328	0	328	0	122	0	329	0	313	0	140	0	396	1	397	0	96	0	162	0	266	0	417	0	265	0	215	0	337	0	335	0	426	0	137	0	112	0	252	0	367	0	152	0	395
194	500	2	63	0	330	0	331	0	121	0	330	0	315	1	142	0	395	0	398	1	98	0	161	0	267	0	417	0	265	2	215	0	349	0	337	1	429	17	138	0	115	0	253	0	368	3	154	0	398
195	501	1	61	0	329	1	330	1	107	51	330	6	312	0	142	0	394	0	401	0	98	0	161	0	267	0	423	2	265	0	213	21	349	1	337	1	428	1	140	0	119	0	253	0	370	1	155	2	397
196	501	0	60	3	326	0	316	31	106	0	321	154	305	32	137	37	415	0	388	90	97	0	160	31	261	1	416	4	268	9	210	2	344	94	332	0	426	0	140	67	118	50	252	24	368	0	158	2	393
197	506	0	60	0	325	0	319	1	104	0	318	0	304	0	137	0	419	0	389	0	95	0	161	0	260	1	414	0	265	1	208	1	346	1	335	0	428	1	139	0	118	0	254	0	366	0	159	0	395
198	503	0	58	1	331	3	320	1	104	0	318	2	307	0	137	1	421	2	390	0	96	0	162	1	260	0	413	0	265	1	209	1	348	3	337	0	429	1	138	0	118	0	253	1	365	0	157	1	394
199	501	0	57	0	331	40	319	0	98	48	314	0	308	1	138	0	420	1	392	0	96	0	160	0	260	0	406	63	268	14	210	2	348	0	335	0	430	1	139	0	118	0	253	0	364	0	154	0	394
200	507	0	54	0	338	0	321	1	95	0	318	0	300	9	139	0	420	36	401	1	95	0	158	0	257	0	410	0	258	0	208	0	349	0	340	0	424	0	137	0	121	0	259	0	375	0	162	0	422
201	511	4	54	0	338	1	320	3	91	0	319	5	303	0	139	0	423	4	400	0	94	1	156	0	258	2	411	6	261	14	210	0	350	3	343	1	424	0	137	0	122	2	260	0	376	1	163	2	424
202	494	67	51	0	322	35	316	0	84	0	299	1	292	0	136	0	418	0	399	2	91	0	151	0	254	0	404	0	259	1	202	0	337	0	343	9	422	16	137	0	116	0	249	0	379	0	163	2	423
203	496	6	51	0	322	1	317	1	82	1	297	1	295	0	135	0	421	2	382	2	92	1	152	0	255	1	404	1	257	2	204	2	338	0	346	0	426	33	138	0	116	0	250	1	377	0	158	1	419
204	492	1	48	2	320	14	309	0	78	0	294	1	295	0	132	4	412	1	378	3	90	0	148	1	256	0	405	1	256	11	205	0	334	1	345	9	428	1	139	2	111	0	249	11	377	0	158	0	421
205	495	2	48	2	319	2	310	82	78	0	295	3	295	1	133	1	412	0	379	1	90	0	149	1	256	1	405	1	246	11	208	13	334	0	339	8	433	47	138	1	115	0	250	0	369	0	158	0	421
206	499	3	49	2	320	3	315	0	79	1	296	41	299	5	134	1	413	4	380	3	90	4	151	1	256	0	403	1	242	0	209	1	335	1	341	8	436	49	139	1	115	1	250	18	370	0	160	1	420
207	495	1	49	0	314	131	316	0	78	0	297	0	300	1	134	7	413	0	380	47	91	39	152	0	258	0	404	0	244	0	209	0	333	1	340	1	437	57	139	1	115	0	253	0	369	1	161	0	420
208	526	1	55	1	338	0	341	0	83	0	305	0	314	1	134	0	436	2	384	3	91	0	153	0	276	1	429	2	245	0	209	1	352	2	345	4	436	2	150	1	124	0	262	0	372	0	175	0	432
209	527	0	56	0	345	1	337	0	77	0	306	0	313	0	133	0	436	0	381	1	90	0	155	0	278	0	430	0	245	0	210	0	352	0	342	0	434	1	149	0	125	0	261	0	369	0	172	0	435
210	529	1	56	1	348	0	338	4	76	0	310	3	313	0	133	0	439	1	380	7	91	1	158	2	280	0	429	3	243	1	209	0	352	3	340	4	436	3	150	0	128	0	258	2	371	2	175	0	436
211	530	0	57	0	347	1	340	2	73	0	306	1	310	0	132	0	438	1	382	0	91	2	158	1	281	0	426	1	245	0	209	1	351	1	336	0	436	0	151	0	127	1	261	1	370	1	175	0	434
212	530	0	59	0	348	2	342	0	73	0	308	0	310	1	130	0	437	0	379	0	91	0	158	0	281	0	427	0	245	0	207	0	351	0	338	1	438	0	151	0	126	0	262	0	369	1	175	0	440
213	545	0	62	0	411	1	360	2	71	0	323	2	308	5	129	0	448	1	386	2	95	1	157	0	281	0	437	0	248	4	210	0	355	95	343	2	437	32	158	2	135	0	270	2	365	2	179	1	441
214	549	2	61	0	409	4	362	1	72	0	324	2	316	1	130	0	450	1	390	2	95	1	159	1	283	0	438	2	245	15	209	0	350	97	344	11	437	10	157	1	135	1	268	6	366	1	178	1	437
215	548	0	63	0	407	1	361	0	68	0	320	2	313	0	113	0	449	0	384	1	94	0	159	0	282	0	435	2	245	0	209	0	346	0	344	0	429	1	155	0	135	0	268	0	364	0	178	0	435
216	552	3	65	0	407	2	362	0	68	0	323	0	313	2	114	0	449	0	384	0	96	0	161	0	280	0	436	2	244	0	210	0	344	1	344	0	430	1	152	0	136	0	267	1	364	0	178	1	437
217	541	1	66	1	404	1	362	1	66	0	322	0	311	0	114	0	444	2	386	20	95	0	159	0	282	0	436	1	246	0	210	0	341	0	342	0	429	1	153	0	135	0	267	0	366	1	178	0	435
218	561	2	66	0	470	0	378	1	65	0	332	1	319	1	121	0	455	3	407	2	96	0	157	0	288	0	443	0	253	0	211	0	360	0	357	1	430	3	161	0	142	0	282	0	383	2	188	0	443
219	560	3	66	0	465	185	377	0	64	0	331	157	321	3	121	0	456	0	407	3	93	0	157	19	290	0	449	2	255	0	211	3	355	1	356	12	429	3	162	1	142	0	284	0	386	1	188	0	441
220	561	0	65	0	469	0	380	0	66	0	333	5	321	0	120	0	451	0	407	20	95	0	155	0	288	0	448	1	255	0	210	0	358	1	355	2	433	0	161	0	141	0	281	0	384	0	187	0	440
221	558	4	67	1	484	2	380	3	61	0	348	4	331	1	122	0	458	2	425	0	97	1	159	0	292	0	441	2	262	3	212	1	369	2	368	3	434	1	164	1	146	0	287	1	391	1	192	0	440
222	558	0	70	0	477	57	381	0	61	0	347	2	327	1	122	0	460	0	429	2	97	1	160	0	291	1	439	2	261	0	211	0	372	3	370	2	433	0	166	0	145	1	289	1	393	2	195	0	445
223	565	0	71	0	470	14	377	3	61	0	356	0	334	1	122	0	456	0	452	0	95	0	159	14	295	0	439	1	263	1	207	92	373	99	375	12	431	46	173	0	147	0	297	135	391	0	199	0	447
224	565	0	71	0	495	0	387	0	59	0	358	1	336	3	122	0	460	0	456	1	95	0	160	1	293	0	437	5	265	35	211	0	374	0	375	3	428	0	174	1	149	0	300	0	394	0	198	1	464
225	568	1	70	0	498	5	389	0	62	0	357	0	336	1	122	0	461	1	456	0	95	0	159	0	293	0	434	2	262	0	210	0	373	0	375	1	430	1	173	0	149	0	298	0	394	0	199	0	466
226	567	1	70	0	497	0	387	0	60	0	357	1	331	0	121	0	462	3	456	1	93	0	159	0	293	1	433	1	265	1	208	0	371	4	375	0	428	1	171	0	151	0	295	0	395	1	196	0	473
227	566	4	70	0	497	1	393	0	60	0	354	161	333	11	123	0	463	1	456	68	93	22	159	0	293	0	430	2	265	2	208	95	374	96	375	1	427	46	173	0	151	1	295	133	395	1	199	0	475
228	569	0	68	0	499	0	391	0	58	0	353	0	334	0	121	1	456	1	449	0	94	0	156	0	287	0	429	0	259	0	204	0	372	0	374	1	431	1	170	0	152	0	294	2	395	1	202	0	477
229	569	1	68	0	496	1	383	0	59	0	350	0	334	0	118	0	454	0	446	1	94	0	155	0	288	0	422	2	254	0	204	0	373	1	367	0	430	0	170	2	151	0	291	1	388	0	201	1	469
230	568	2	68	0	492	0	376	0	57	0	340	0	329	0	119	0	450	0	440	0	93	0	154	0	282	0	418	2	247	1	200	1	373	1	360	1	427	2	170	0	151	0	289	0	385	0	200	1	459
231	567	36	68	0	496	0	373	1	58	0	341	0	333	1	118	0	449	1	436	1	95	0	157	1	284	0	417	2	248	0	207	0	370	0	360	0	428	4	174	0	151	0	289	0	383	1	199	0	459
232	589	0	73	0	538	0	381	0	62	0	417	0	372	1	125	17	473	0	545	0	98	0	169	0	293	0	426	1	274	0	216	1	387	0	374	0	431	2	216	0	179	1	311	23	404	0	214	2	465
233	590	0	73	0	538	0	382	0	63	0	418	0	371	0	126	0	470	1	546	0	98	0	169	0	290	0	427	0	272	0	216	2	389	0	374	0	430	0	214	0	180	0	313	1	402	0	215	0	464
234	589	0	74	0	538	0	382	0	66	0	419	0	374	0	128	0	471	0	551	2	98	0	169	0	289	0	430	0	270	2	216	0	387	0	372	0	430	2	212	0	178	1	311	0	402	0	215	0	461
235	588	0	69	0	548	1	390	0	63	16	444	0	387	2	132	0	476	0	567	2	100	1	174	0	294	0	422	4	271	0	219	1	390	0	372	0	437	0	227	0	176	1	314	1	400	0	220	0	461
236	579	150	70	0	536	11	388	1	65	0	443	0	389	46	131	45	473	0	566	2	100	0	176	43	292	46	420	0	269	3	217	0	392	0	373	1	438	0	226	2	175	2	312	115	398	1	220	0	462
237	589	0	69	0	545	2	395	0	65	0	463	0	404	0	127	0	473	0	577	0	98	0	179	0	291	0	431	3	266	5	212	1	394	0	376	1	443	3	226	1	176	1	309	37	395	0	221	4	460
238	593	3	70	0	548	0	395	1	64	0	466	0	404	0	126	0	474	0	576	1	95	0	179	0	296	0	432	0	265	0	211	0	398	2	374	1	441	0	225	1	177	1	309	0	396	0	225	1	461
239	591	0	71	0	548	2	398	0	66	0	468	0	403	0	126	0	474	2	575	1	96	0	180	0	293	0	434	0	268	0	212	2	399	2	375	1	442	1	223	0	178	0	310	2	392	0	225	0	458
240	586	0	66	0	543	2	403	0	66	0	466	0	406	1	127	0	480	0	567	1	95	0	177	20	285	40	423	209	268	0	214	1	397	0	369	0	434	38	224	0	184	0	309	0	390	0	223	0	451
241	581	0	65	0	542	0	400	1	63	0	467	0	404	14	127	0	484	0	565	1	93	0	178	20	282	0	424	3	268	0	219	0	396	12	369	0	433	0	223	0	186	71	309	0	384	1	225	0	454
242	575	0	67	0	536	1	403	1	63	0	453	0	402	0	124	0	489	0	548	0	92	0	176	0	275	1	401	0	261	0	206	2	389	0	352	1	413	0	217	0	177	0	307	0	377	0	221	1	438
243	584	1	68	0	537	0	408	2	64	2	455	1	403	1	123	0	492	1	550	4	91	0	174	0	276	0	403	2	261	0	205	1	390	2	351	3	412	0	218	0	176	0	309	4	376	0	225	0	441
244	581	0	66	0	536	1	411	0	65	0	456	1	403	1	120	0	484	2	547	1	93	0	173	0	277	0	402	0	259	0	206	2	389	0	348	1	414	0	217	0	175	2	308	0	373	0	223	0	439
245	579	0	66	0	555	2	429	0	73	0	493	2	428	2	127	0	496	1	559	1	95	0	193	1	284	0	403	1	269	0	212	1	394	1	355	1	417	1	251	2	198	0	310	0	389	1	228	0	444
246	578	1	67	0	556	1	433	2	75	0	496	0	428	0	128	0	498	0	559	2	95	1	194	1	282	0	403	1	272	0	211	2	394	1	356	0	416	1	249	0	198	0	309	1	389	0	227	0	441
247	580	0	67	0	556	0	435	0	75	0	495	0	427	0	128	1	498	0	556	1	95	0	193	1	283	0	399	0	273	0	213	0	389	0	357	2	419	0	248	0	199	0	308	1	381	0	226	1	439
248	572	0	68	0	565	0	437	0	89	0	515	0	442	0	140	0	488	1	559	0	95	0	197	0	285	1	402	0	277	0	224	0	397	1	359	0	422	0	270	0	212	0	313	37	377	0	226	0	437
249	575	27	68	0	569	1	439	1	89	1	516	1	444	26	142	0	485	0	558	2	96	3	200	0	286	0	403	0	278	8	225	0	397	1	362	0	422	1	270	0	214	0	314	0	378	0	227	1	438
250	570	4	68	0	574	3	439	0	89	0	516	0	445	2	142	0	458	1	558	1	96	1	202	1	287	0	405	2	277	1	223	2	398	1	358	10	418	3	270	3	214	0	315	1	376	0	227	1	436
251	565	0	69	0	576	1	438	0	92	0	521	1	450	1	143	3	458	4	555	0	94	1	211	0	294	0	399	0	277	0	227	1	393	1	358	10	402	0	276	0	214	0	313	0	373	0	226	0	438
252	573	0	74	1	576	1	439	0	96	0	523	0	450	35	142	0	479	0	555	1	96	0	214	1	294	0	402	0	280	3	226	8	394	2	361	0	403	0	280	1	214	1	313	128	372	0	227	0	438
253	576	0	74	0	576	0	439	0	99	0	522	0	449	1	142	0	482	1	556	0	98	0	214	1	294	0	398	0	281	0	226	0	396	0	359	0	399	0	281	0	212	0	310	0	369	0	225	0	438
254	572	8	75	0	577	4	440	1	100	2	522	2	446	0	143	1	483	1	555	3	97	0	215	1	293	0	400	0	279	1	226	2	400	3	361	2	401	1	281	3	212	1	308	3	368	1	227	1	438
255	565	0	80	0	579	1	443	0	105	0	522	0	447	0	143	0	478	0	551	0	97	1	219	22	295	2	396	0	278	2	229	0	393	0	361	0	402	0	288	0	216	0	306	0	369	1	228	0	440
256	566	0	81	0	580	1	444	1	108	0	523	2	448	2	142	0	477	4	555	1	98	0	218	1	297	1	395	1	281	1	228	0	393	1	361	0	402	1	288	0	216	0	309	2	369	0	227	0	441
257	568	1	82	0	585	0	444	0	108	0	523	2	448	0	141	0	473	0	555	0	99	0	219	0	296	0	394	0	281	0	229	1	396	0	358	9	404	1	286	0	216	0	309	0	370	0	226	0	441
258	560	0	87	0	584	1	442	0	127	3	522	4	451	2	136	0	477	0	546	3	97	1	220	0	297	2	395	0	280	1	226	0	397	2	358	10	391	1	289	0	218	0	314	2	372	1	228	0	444
259	562	0	87	0	584	0	444	2	127	0	517	1	451	3	136	1	475	0	543	0	95	1	220	0	296	0	399	0	280	0	225	0	396	1	402	2	390	0	289	0	219	0	316	0	372	0	226	0	441
260	560	1	88	0	584	0	447	0	128	0	514	0	449	0	137	0	473	0	541	0	97	0	219	0	295	0	402	0	280	0	228	0	396	0	405	2	387	0	287	0	220	0	317	0	365	0	225	0	436
261	548	23	88	0	584	229	451	183	128	1	516	184	450	112	138	1	471	2	540	93	97	0	226	34	300	3	402	2	280	18	233	67	398	67	405	1	393	0	287	100	225	1	318	1	370	1	229	1	435
262	554	0	96	0	585	1	453	0	132	0	517	0	445	1	138	0	472	0	541	1	98	0	224	0	295	0	402	0	275	2	233	1	397	0	404	2	393	2	288	1	226	0	321	0	374	1	230	0	434
263	549	4	97	1	586	1	452	1	135	0	518	1	446	5	141	0	471	0	544	0	97	0	230	0	299	0	398	1	273	0	238	1	397	1	409	1	393	0	285	1	225	0	322	0	367	0	229	1	438
264	550	2	98	0	586	0	449	0	136	0	519	4	449	1	141	0	469	0	541	0	97	0	230	0	301	0	398	1	271	17	237	4	396	1	410	2	389	9	286	1	225	0	325	1	365	0	229	0	437
265	537	0	98	0	583	0	442	0	138	0	511	1	444	0	145	0	467	0	540	0	95	0	229	1	294	0	390	0	269	0	234	0	395	1	412	0	382	1	284	1	225	0	320	0	363	0	226	0	439
266	536	3	99	0	582	0	440	1	141	1	509	2	445	2	145	1	472	1	544	0	95	0	230	0	293	1	390	1	272	1	236	0	399	0	416	0	380	1	287	0	227	1	319	0	357	0	227	1	439
267	551	1	114	1	582	0	447	0	161	1	517	2	464	60	149	0	466	3	549	19	94	4	241	0	302	8	402	4	277	0	248	3	404	1	418	0	419	3	289	1	228	0	321	13	343	2	240	2	428
268	551	0	116	0	586	1	448	0	164	2	515	0	467	1	151	0	456	2	543	1	90	0	247	1	309	0	407	0	280	9	261	5	408	0	418	10	448	2	292	0	228	0	317	0	340	1	238	0	425
269	556	1	119	1	579	1	446	105	168	63	514	237	472	1	152	0	453	2	545	3	91	0	250	0	308	0	404	0	283	0	259	1	407	0	418	3	453	3	292	0	227	0	315	1	339	10	239	1	426
270	557	0	119	0	580	53	448	1	178	0	513	1	474	2	152	9	397	2	541	132	91	36	251	1	305	0	407	0	280	0	259	0	403	0	417	1	455	1	292	0	227	0	316	91	341	0	241	0	429
271	554	145	121	1	581	1	454	0	178	1	511	76	473	102	154	1	397	4	540	231	91	10	251	87	307	3	404	3	275	12	267	103	407	2	414	2	457	69	292	104	225	2	325	1	339	9	239	4	427
272	552	0	121	3	581	0	453	0	178	0	511	204	474	3	154	0	431	0	540	199	90	0	251	0	306	0	401	2	273	6	268	0	411	0	410	4	454	2	291	1	224	0	325	4	338	0	238	4	423
273	556	0	121	0	575	68	449	38	178	0	509	1	474	52	154	16	440	0	538	1	90	0	251	54	309	27	401	2	275	26	267	0	406	1	412	0	452	1	286	69	225	29	329	2	336	0	239	4	419
274	560	2	122	1	571	2	454	2	187	0	509	3	479	0	158	0	441	1	539	1	91	0	250	0	316	0	401	2	276	0	272	1	408	1	418	2	465	2	288	1	228	1	330	0	330	8	241	1	418
275	559	1	122	0	561	1	452	0	195	0	509	0	474	3	158	0	442	1	540	2	93	0	250	0	315	0	395	0	270	1	274	0	406	1	418	13	466	2	288	1	230	0	328	0	329	7	244	1	415
276	556	1	122	0	560	0	455	3	196	3	508	2	472	1	158	0	446	0	542	0	92	0	250	0	317	1	394	2	270	0	274	0	406	0	417	1	465	1	288	0	231	0	325	0	327	0	248	1	421
277	557	0	122	0	559	1	454	0	196	0	506	1	471	1	159	0	452	1	539	1	92	1	249	0	316	1	392	2	265	0	276	4	407	1	417	9	463	0	287	0	228	0	328	0	325	3	252	1	416
278	547	3	122	0	564	1	458	2	204	3	505	4	467	120	157	31	455	1	546	2	90	0	248	123	314	46	391	4	266	1	280	0	406	4	422	3	475	3	289	0	222	1	325	0	323	0	253	0	416
279	546	136	122	1	558	222	456	54	204	1	496	2	462	70	156	76	458	1	545	2	91	2	244	22	313	67	386	186	264	2	278	79	402	1	420	5	483	162	289	2	221	1	325	3	322	0	259	3	418
280	545	0	122	0	559	1	459	0	206	0	495	0	461	1	155	7	457	1	543	0	91	0	243	0	314	0	387	0	268	9	278	1	402	0	419	0	482	1	291	1	221	0	328	124	318	0	259	0	421
281	540	0	122	0	555	1	460	1	210	0	498	2	462	1	157	3	464	0	541	1	90	0	239	1	312	0	388	0	268	0	275	0	408	3	418	1	490	1	293	0	224	0	332	0	316	2	263	0	419
282	536	46	123	0	553	4	459	0	210	0	498	90	463	0	153	0	466	1	540	17	90	0	238	0	309	0	392	1	265	0	272	0	408	1	418	0	493	1	292	0	226	0	335	0	316	3	264	0	418
283	536	3	123	0	552	2	462	0	211	85	498	3	465	4	155	0	468	2	540	0	90	1	238	0	313	2	391	0	268	1	270	0	409	2	414	1	497	0	294	1	226	0	337	0	313	0	265	0	415
284	536	1	123	0	553	0	462	1	215	0	499	0	465	2	155	0	467	0	540	0	89	1	238	0	314	0	393	0	268	1	271	5	408	1	406	7	497	1	293	0	224	0	336	0	313	2	265	0	415
285	538	3	123	0	553	0	459	2	217	0	498	3	466	180	157	75	466	3	539	0	89	0	238	11	312	79	392	2	266	3	272	7	409	0	407	1	496	4	293	2	225	0	334	2	313	0	267	3	415
286	530	1	123	0	555	0	456	0	217	0	495	2	464	1	157	0	461	1	536	0	88	0	238	1	310	0	391	2	262	1	272	6	407	0	405	0	497	2	291	1	226	0	332	0	311	0	268	0	412
287	529	2	123	0	555	0	454	0	224	1	492	2	470	3	156	0	463	0	536	1	87	0	236	0	313	2	388	0	263	1	275	4	400	0	406	0	500	2	287	2	232	0	332	0	303	1	273	0	416
288	521	3	123	1	548	0	456	20	226	90	486	0	467	0	144	4	474	2	541	2	85	2	235	0	310	0	389	0	261	3	273	0	405	0	406	0	507	33	287	0	226	0	344	4	304	0	273	0	417
289	523	1	123	0	547	3	460	0	230	0	485	3	468	1	144	1	475	1	541	0	85	0	235	1	311	0	390	1	261	1	274	0	402	2	408	1	509	4	287	2	228	2	347	0	301	1	277	1	419
290	525	0	123	0	545	0	458	0	232	1	473	1	462	0	146	2	484	0	535	0	82	0	235	0	313	1	389	1	261	0	274	0	406	1	409	0	509	2	284	0	225	0	347	0	298	0	278	0	413
291	524	0	123	0	543	0	459	0	236	0	470	1	461	1	147	3	481	0	537	2	82	0	234	0	311	1	390	0	261	2	278	0	406	0	410	0	512	0	284	0	226	0	347	0	294	0	278	2	413
292	525	0	123	0	544	3	460	1	236	0	469	3	461	1	147	0	478	0	541	2	82	0	233	1	311	0	389	0	263	0	276	0	409	1	410	3	514	0	283	0	226	1	349	1	294	1	277	0	416
293	523	2	123	0	542	2	463	3	236	0	468	1	460	0	146	0	477	1	539	1	81	1	233	0	312	1	389	1	263	0	274	0	405	1	408	1	513	1	284	1	227	0	351	1	291	0	277	0	417
294	523	1	123	0	537	199	459	2	236	95	468	1	459	18	146	0	477	0	540	40	81	6	233	48	309	64	388	1	261	0	274	0	403	1	406	0	514	0	284	0	226	0	352	2	288	0	277	2	418
295	521	1	123	0	536	1	462	0	236	0	467	1	458	0	148	0	475	0	538	17	80	0	233	0	309	0	388	1	260	0	274	0	403	1	402	0	514	2	280	0	226	0	351	17	286	0	274	1	418
296	511	0	123	0	534	3	460	0	243	0	465	1	461	1	149	0	483	0	538	1	80	0	232	0	314	0	384	1	263	1	277	0	404	0	400	1	514	0	282	0	228	0	353	0	282	0	282	0	420
297	511	0	123	0	534	1	460	1	244	0	463	2	459	1	148	0	483	2	538	5	80	1	231	1	315	22	386	1	268	3	277	3	402	1	400	1	512	5	280	1	229	0	352	0	280	0	283	0	422
298	509	2	123	0	533	0	454	1	245	0	461	0	461	1	149	0	480	1	540	0	77	0	231	0	312	0	386	1	269	0	278	0	404	0	401	0	511	0	280	0	229	0	350	0	279	0	283	0	423
299	501	0	123	0	523	0	429	0	248	0	458	0	450	0	142	0	479	0	526	0	76	0	224	0	308	0	377	0	270	0	277	0	405	0	397	0	493	0	281	0	219	1	346	0	276	0	282	0	421
300	507	57	123	0	521	3	425	2	248	0	455	1	450	6	142	0	479	4	529	1	76	3	224	0	308	10	378	1	273	1	276	3	405	1	397	0	494	0	282	1	218	0	346	0	276	2	282	1	419
301	503	2	123	0	511	1	410	2	248	0	449	1	440	32	138	29	473	0	525	0	76	0	220	0	304	0	369	0	275	4	273	4	403	2	395	7	481	66	276	0	215	0	344	1	276	1	276	3	419
302	505	0	123	0	509	2	410	0	248	0	445	2	439	1	138	0	472	0	525	1	77	0	220	0	304	1	370	0	274	0	274	3	400	0	392	0	484	2	277	0	214	0	345	0	274	1	277	1	422
303	504	0	123	0	508	1	408	0	248	0	444	0	442	1	138	0	468	1	526	0	77	0	220	0	304	0	372	0	275	0	275	0	401	0	393	0	486	0	277	0	218	0	343	3	274	0	276	0	421
304	508	1	123	0	508	0	403	0	248	0	444	1	440	3	138	2	466	0	525	1	77	0	220	0	303	1	371	0	277	0	277	0	399	0	391	0	487	3	278	0	216	4	345	1	271	0	274	0	417
305	509	2	123	0	501	0	400	0	249	0	446	1	450	0	139	0	491	2	530	1	82	1	220	0	311	0	406	1	283	0	286	16	395	0	394	0	500	1	282	0	219	0	360	0	271	1	285	0	417
306	501	1	123	0	499	0	397	1	249	0	444	25	449	4	137	0	491	0	533	2	84	1	220	1	310	1	409	0	281	5	291	14	400	1	395	5	500	1	284	2	221	3	368	1	268	0	291	9	417
307	500	0	123	0	493	0	395	0	250	0	444	1	448	2	138	0	493	0	534	3	85	2	221	1	310	1	410	1	286	1	292	1	403	0	397	0	503	0	286	1	222	0	371	1	265	2	292	1	419
308	499	0	123	0	491	1	391	0	250	0	443	1	449	2	139	0	497	2	533	1	86	0	220	0	311	0	411	0	288	0	292	0	408	0	396	1	502	4	284	1	224	1	372	0	264	0	292	0	418
309	498	0	121	0	491	1	386	0	249	0	443	50	447	1	139	25	499	0	534	0	86	0	219	1	311	0	410	0	290	4	292	4	407	0	398	5	501	0	283	0	223	0	372	1	261	0	290	1	419
310	496	0	120	2	489	1	382	0	247	0	440	1	447	1	139	0	497	2	534	0	85	0	217	0	307	1	410	2	295	1	291	0	401	4	405	2	504	4	281	0	223	1	368	0	263	0	290	0	417
311	489	0	118	0	483	1	378	0	245	0	434	1	442	3	137	4	492	0	535	0	83	0	214	0	301	1	405	1	292	1	291	1	400	0	403	0	497	3	279	2	221	2	367	0	259	0	290	0	412
312	490	0	116	0	477	0	377	1	246	0	433	0	444	0	137	0	496	0	535	0	83	1	214	0	298	0	408	0	292	0	291	0	403	0	402	0	497	0	279	0	220	1	368	0	259	0	290	0	415
313	490	1	114	0	473	0	371	0	246	0	431	1	442	2	137	0	489	14	530	19	83	0	213	0	297	1	407	0	292	1	289	0	403	0	398	3	496	3	280	1	221	5	369	0	257	0	290	0	413
314	486	1	114	0	468	2	364	1	246	1	425	12	441	4	135	0	479	18	528	1	81	0	210	0	291	0	408	0	290	0	290	1	404	1	402	1	492	3	280	0	217	4	375	1	262	1	296	1	418
315	486	6	113	0	459	50	359	88	246	0	423	0	439	31	135	0	492	0	529	1	80	1	210	0	291	1	405	0	290	0	284	0	402	1	402	1	492	49	280	1	217	4	378	0	259	0	298	3	417
316	485	1	113	0	460	0	358	0	246	0	422	1	437	3	135	4	491	1	522	0	79	0	210	0	290	2	405	1	291	0	284	0	400	1	400	3	490	6	281	0	216	1	377	0	259	0	298	1	416
317	490	1	109	1	444	13	354	0	246	1	415	0	434	0	134	0	491	1	522	2	78	2	207	0	289	0	412	1	293	0	285	0	402	1	402	2	483	1	278	1	215	3	372	0	260	0	297	1	417
318	488	3	108	0	439	0	352	1	248	1	413	0	434	27	133	11	493	0	519	2	77	36	207	0	288	10	412	2	293	0	285	1	402	1	404	2	484	9	278	76	213	27	372	27	260	1	297	3	418
319	490	0	108	0	429	4	348	4	248	0	404	0	433	6	133	1	494	2	518	4	75	0	206	1	288	0	413	0	291	3	285	108	401	0	401	4	474	66	281	2	214	0	372	4	257	0	297	5	422
320	485	1	106	0	418	6	343	4	245	0	398	0	428	9	133	0	486	0	515	3	74	0	204	0	283	3	412	2	286	3	287	4	402	0	402	14	473	5	278	4	214	2	364	2	250	0	293	0	415
321	494	2	106	0	364	16	327	7	245	0	393	164	423	8	133	11	484	1	518	0	74	0	202	1	282	3	412	199	285	3	288	1	400	0	403	3	481	71	278	80	214	89	366	34	248	0	294	0	415
322	484	17	99	0	364	55	327	18	238	0	389	5	418	0	131	0	478	0	511	0	75	0	201	0	283	0	414	0	286	0	287	0	400	0	399	0	484	2	282	1	214	1	367	3	240	0	300	0	409
323	481	1	98	0	369	8	326	2	238	1	388	6	414	0	131	0	482	3	512	0	75	0	200	0	280	1	416	1	288	0	289	1	401	0	399	3	489	2	281	0	213	1	368	2	243	1	303	0	409
324	479	0	91	0	369	2	326	2	225	3	383	64	412	33	131	0	481	2	506	2	76	0	200	0	280	1	420	0	289	1	290	26	399	0	391	0	488	0	281	0	215	0	370	0	242	0	302	0	407
325	479	0	91	0	355	1	325	0	225	2	380	0	411	3	131	9	482	1	504	46	76	0	199	0	280	0	424	0	286	0	293	6	402	0	390	6	485	0	281	7	214	3	372	0	241	0	301	0	407
326	480	4	91	2	311	138	296	20	225	0	377	0	411	4	131	0	479	1	504	0	75	0	197	0	278	1	425	1	285	0	292	4	402	0	396	0	485	2	284	1	217	2	369	3	239	2	302	0	410
327	474	122	91	1	305	23	296	19	225	1	377	1	406	22	128	0	479	0	502	2	73	0	194	0	271	5	423	1	276	2	291	4	403	0	395	1	481	81	283	14	214	68	365	1	237	0	299	0	410
328	485	0	91	0	312	13	296	1	224	2	371	0	402	2	127	0	487	0	499	1	74	0	193	0	267	1	425	0	277	0	291	0	406	0	393	1	480	1	284	1	218	0	365	2	238	2	302	0	417
329	486	1	90	14	321	0	296	1	220	3	367	0	400	0	127	0	493	1	499	2	76	0	193	1	268	1	426	3	279	1	291	0	406	5	395	0	484	3	285	1	218	4	363	1	235	0	303	1	418
330	485	0	88	1	308	66	241	10	220	0	358	2	395	8	126	0	493	0	482	37	76	0	190	1	264	7	421	0	284	2	291	4	407	0	395	0	480	80	284	1	216	2	364	1	236	0	301	0	422
331	479	5	88	0	302	9	216	18	221	3	356	1	390	3	125	0	499	2	469	1	75	0	185	0	261	0	418	3	280	2	289	5	410	3	395	2	481	2	275	0	214	1	368	0	239	0	295	0	421
332	479	0	88	0	301	8	217	15	219	0	347	0	388	9	125	10	496	0	461	1	74	0	185	0	260	5	423	5	276	0	290	0	407	4	395	0	479	27	273	6	212	3	364	73	242	0	296	0	414
333	460	0	84	0	294	8	222	15	216	1	329	3	373	1	121	0	488	1	451	2	74	1	182	3	256	0	416	0	274	2	285	4	393	1	392	2	460	0	272	1	207	0	363	2	239	0	292	3	414
334	459	0	84	0	295	0	215	0	214	1	322	1	374	2	120	0	488	1	444	0	76	0	181	0	254	0	419	1	273	0	288	0	397	1	393	0	460	1	267	1	204	0	363	1	242	0	292	0	421
335	461	1	84	0	294	3	215	0	214	2	315	1	373	7	119	0	482	1	428	2	76	32	180	1	261	10	418	1	273	0	287	1	400	1	389	2	458	27	282	1	219	0	360	2	241	2	289	1	416
336	457	0	83	0	285	0	290	0	213	0	306	1	371	10	118	10	483	0	418	18	76	0	179	0	261	0	416	0	269	1	283	0	398	77	384	5	454	2	280	1	215	0	359	153	200	0	291	0	396
337	461	0	79	0	288	5	301	7	207	1	289	2	365	6	119	0	488	0	210	3	78	1	178	1	256	1	420	1	275	3	284	0	404	3	381	3	449	2	275	0	214	1	353	1	195	0	298	0	394
338	462	0	79	0	285	5	308	7	207	0	276	0	363	6	117	0	490	0	215	2	77	1	176	0	255	1	425	0	273	1	283	0	407	2	380	0	449	3	275	1	218	1	352	0	199	1	296	0	397
339	459	0	79	1	285	3	310	0	205	0	162	1	358	12	117	0	495	10	210	4	76	0	175	0	250	20	427	3	272	0	280	0	407	4	381	1	444	33	284	0	217	1	352	0	201	0	296	1	399
340	457	0	79	0	286	5	310	8	205	0	160	1	356	10	116	0	496	0	206	1	77	0	172	0	248	17	426	1	273	1	279	2	409	1	382	0	441	33	284	0	216	0	353	0	206	0	296	0	401
341	452	0	77	0	286	2	314	0	202	1	164	1	353	6	116	0	498	3	214	2	76	0	172	0	248	10	428	1	274	0	278	3	407	168	380	2	439	11	280	2	214	2	353	0	206	0	293	12	403
342	453	0	77	0	280	0	309	1	201	0	163	0	349	13	116	0	490	1	204	0	76	2	164	0	246	3	426	1	273	1	279	0	406	3	380	183	439	102	278	1	212	1	347	1	209	1	291	2	404
343	439	117	76	0	282	7	308	1	201	1	162	1	372	81	112	1	493	3	386	44	77	0	168	6	264	8	426	6	268	2	281	0	405	3	379	6	431	34	274	18	210	0	348	2	212	1	292	3	404
344	454	0	71	0	305	0	310	0	200	2	170	0	412	1	117	0	491	2	402	0	77	0	172	0	268	1	422	1	264	0	278	0	403	1	372	1	425	29	272	0	209	0	350	0	211	0	290	0	399
345	458	40	69	0	308	5	310	2	200	2	165	0	414	68	128	8	491	2	406	0	76	0	173	5	285	6	423	3	265	0	279	3	400	6	368	2	425	4	266	2	206	0	353	1	215	0	289	1	399
346	456	0	68	0	305	0	306	1	198	0	175	0	416	1	125	0	488	2	412	0	73	0	169	0	286	23	428	0	264	0	272	0	394	0	364	0	423	25	268	0	211	0	352	1	211	0	290	0	401
347	459	0	67	0	315	0	305	0	189	4	176	1	420	1	125	0	488	2	406	3	73	5	165	1	290	0	429	1	265	1	282	0	395	0	367	0	422	26	262	0	207	0	353	1	215	0	291	0	402
348	463	1	66	0	301	5	296	0	189	82	174	1	417	173	127	47	483	0	412	20	72	0	157	51	289	140	429	5	260	2	278	69	394	2	368	0	451	3	253	52	200	29	352	41	217	0	293	2	399
349	461	0	60	0	313	0	302	0	187	0	169	0	409	1	121	0	482	1	411	0	72	0	150	0	281	1	425	0	262	1	273	1	388	1	361	0	445	1	254	0	203	0	353	0	220	0	293	0	414
350	462	2	60	0	278	1	301	0	185	1	176	0	409	1	120	0	486	2	411	3	72	0	151	0	282	0	424	0	264	0	275	3	392	2	361	0	445	2	250	0	203	2	353	1	222	1	294	1	419
351	461	0	60	0	275	0	301	0	181	1	271	46	404	35	116	0	488	1	410	0	75	18	151	3	283	28	426	7	263	3	274	1	389	0	358	0	442	5	217	7	186	15	356	0	226	0	293	0	419
352	461	2	60	0	278	1	301	1	180	1	287	2	411	2	114	0	493	2	414	31	75	11	150	0	286	2	424	0	265	1	271	1	388	1	355	0	434	3	219	9	187	15	357	2	227	2	290	0	418
353	461	0	54	0	271	0	296	3	166	0	296	2	405	7	112	0	483	0	424	0	76	2	150	0	295	1	425	0	264	1	270	0	390	1	358	1	427	61	219	1	188	1	351	1	236	0	290	0	422
354	460	1	53	0	282	4	307	0	165	0	305	0	407	11	115	2	489	2	426	1	76	1	153	0	294	0	425	2	262	1	269	1	391	0	362	0	428	3	218	0	187	1	354	3	239	0	289	0	425
355	464	0	53	0	265	0	303	0	160	0	306	0	408	1	115	1	491	2	427	0	76	0	152	0	298	0	426	1	260	0	265	1	390	0	361	1	427	1	216	3	188	1	354	1	242	1	292	0	427
356	455	1	52	1	282	0	308	0	120	4	314	1	409	1	117	0	497	1	426	0	74	0	145	0	295	0	422	0	259	0	262	2	386	0	358	0	418	8	213	18	188	3	349	0	242	0	298	0	426
357	458	5	52	0	288	1	312	0	120	14	322	1	413	3	119	21	497	2	429	76	76	0	145	1	294	0	420	5	259	6	265	0	389	5	357	5	414	67	216	0	188	0	348	2	244	1	299	0	426
358	455	1	51	0	276	1	310	3	120	0	326	0	414	6	121	0	496	1	431	0	76	0	143	0	293	0	418	1	260	1	267	0	388	0	355	0	413	0	214	0	188	1	346	0	242	0	298	0	425
359	429	3	4	0	283	0	312	1	120	0	334	0	406	1	109	0	489	1	431	3	76	0	131	1	286	0	403	0	251	0	253	0	383	4	349	0	398	3	213	3	185	0	335	0	237	0	293	1	417
360	428	1	4	0	282	1	315	0	120	14	341	2	404	2	109	1	492	3	436	176	75	7	131	0	282	1	405	2	253	1	257	44	387	150	349	1	399	5	214	9	185	17	337	149	241	1	292	2	418
361	427	0	4	0	281	1	314	0	120	0	345	1	401	2	111	0	489	1	437	0	75	0	128	15	282	1	401	1	251	1	251	0	387	1	348	3	400	49	215	8	185	14	338	0	243	0	292	0	418
362	430	2	3	0	277	116	311	3	116	8	348	71	401	46	107	15	478	6	435	0	69	0	135	0	281	4	406	201	253	1	217	5	386	93	348	2	394	33	217	0	184	0	332	1	258	3	295	1	421
363	427	99	3	0	275	1	311	1	116	7	351	0	407	0	106	0	487	2	439	0	69	0	137	0	286	1	405	0	254	4	218	6	386	3	343	0	398	98	217	1	184	0	332	15	260	0	295	10	429
364	430	2	3	0	277	3	321	2	116	3	353	1	410	34	110	7	485	0	436	2	70	0	141	4	286	7	406	2	254	2	217	0	386	2	344	3	399	11	218	1	185	2	330	0	263	1	294	2	428
365	429	0	0	0	280	0	325	0	114	4	356	1	410	0	110	0	475	0	434	0	70	1	142	0	286	19	409	0	250	0	219	0	387	19	342	2	396	27	219	0	186	0	312	0	264	0	294	0	428
366	429	2	0	0	281	2	332	0	112	3	357	4	411	4	109	0	475	0	434	1	71	1	142	1	286	2	408	1	254	0	219	19	386	1	356	5	391	27	220	5	187	0	314	0	268	1	297	0	430
367	431	0	0	0	282	0	336	0	109	8	356	0	391	33	99	3	473	0	432	1	72	0	134	6	262	64	410	3	254	1	221	0	385	0	350	2	440	1	221	0	188	1	310	0	268	0	294	0	434
368	429	101	0	0	280	0	338	0	106	2	362	22	392	38	99	3	470	1	428	0	72	0	132	10	262	72	411	3	254	1	226	0	386	3	348	16	441	0	220	1	188	1	315	151	268	0	294	0	432
369	455	0	0	0	296	1	357	1	103	11	367	139	397	41	116	18	504	2	454	0	79	1	144	0	273	40	424	3	283	0	252	0	390	1	341	14	446	2	227	8	197	16	333	0	270	0	324	2	441
370	455	0	0	0	297	1	356	0	102	0	373	1	398	28	116	3	506	2	455	1	80	0	145	2	276	31	427	6	284	4	251	0	390	1	356	1	454	3	228	4	197	1	333	1	271	0	325	1	441
371	453	1	35	0	296	129	349	168	92	0	374	3	384	66	110	11	505	1	454	2	78	12	141	7	261	95	425	4	285	0	249	5	386	2	347	36	454	170	228	11	197	15	337	0	272	1	325	2	442
372	450	0	42	0	291	0	358	0	4	0	372	0	386	56	112	40	497	0	447	1	78	0	138	27	262	0	421	204	280	0	245	0	383	1	349	0	447	34	225	0	196	0	338	36	270	0	320	2	431
373	452	3	44	0	292	2	358	27	3	0	377	0	388	0	112	2	497	2	446	0	80	0	137	0	263	2	424	2	279	2	249	1	383	2	345	0	449	3	225	1	196	1	339	0	271	1	322	0	429
374	454	0	46	0	292	0	358	0	10	3	375	0	388	1	113	0	494	0	443	55	80	1	136	0	264	1	425	1	280	4	246	0	380	0	346	0	445	0	224	0	196	0	339	1	270	0	323	0	428
375	435	1	49	0	300	0	358	38	3	1	382	0	385	0	114	0	506	1	440	1	82	0	133	0	258	0	427	0	290	1	246	0	381	0	336	0	447	1	224	0	193	0	343	2	269	1	317	0	430
376	432	2	50	0	298	1	358	2	3	0	382	0	384	13	114	1	504	2	441	2	84	0	133	0	257	4	428	1	292	0	245	1	383	2	340	0	449	3	222	4	192	9	339	1	272	1	316	1	432
377	427	172	50	0	297	0	356	1	14	0	381	0	382	0	115	0	499	1	440	4	84	0	133	0	256	0	430	0	291	29	243	0	381	1	340	0	437	33	223	0	194	0	332	44	271	0	313	0	434
378	403	146	52	0	298	1	359	16	14	0	391	0	372	0	115	0	457	1	442	1	82	0	131	0	241	0	421	0	288	5	229	3	371	0	337	3	432	22	219	17	188	61	332	0	271	0	311	2	423
379	403	146	58	0	297	124	354	0	19	0	392	67	350	1	110	0	457	6	445	193	82	0	131	0	197	0	419	4	288	4	230	0	375	0	337	0	371	0	224	0	187	0	331	0	271	0	312	139	420
380	435	2	60	0	307	58	360	0	20	1	395	3	353	0	109	1	477	0	445	3	82	0	131	0	195	0	414	7	286	2	230	1	376	4	340	1	378	1	225	7	187	0	332	2	272	0	314	0	419
381	436	0	63	0	305	1	343	2	108	0	393	0	353	0	109	0	477	10	447	0	82	2	132	8	195	6	413	7	286	0	229	2	377	0	344	1	383	0	225	0	187	0	332	0	273	0	312	0	418
382	437	43	65	0	307	0	347	1	173	1	393	0	354	0	109	0	485	1	446	0	82	0	132	0	195	0	411	0	284	1	230	0	377	0	331	0	384	0	225	0	186	14	328	0	274	1	311	3	415
383	448	3	91	0	309	1	352	0	190	0	397	1	352	1	108	0	494	2	451	3	84	0	135	1	194	1	433	1	290	0	225	0	383	2	336	1	392	8	227	1	186	0	327	30	275	0	303	2	406
384	436	0	91	0	303	1	347	0	200	1	397	112	354	1	109	0	494	0	453	1	84	0	136	0	194	0	434	0	290	0	223	2	380	0	335	0	393	95	228	0	183	0	327	5	273	0	303	4	399
385	440	1	92	1	304	0	353	1	209	2	400	2	359	0	109	0	490	0	452	0	84	1	140	0	196	1	434	0	291	1	223	0	380	2	335	2	395	0	229	1	185	1	325	1	274	1	307	1	400
386	441	0	94	0	297	0	351	0	221	0	401	1	362	0	109	0	490	0	450	0	85	0	141	2	199	1	432	0	290	1	223	1	376	0	335	0	395	0	228	0	185	0	320	0	273	0	305	0	400
387	446	0	100	21	304	0	343	1	232	0	416	3	369	1	109	9	486	2	448	100	86	0	142	0	212	1	435	2	288	1	225	1	368	0	322	1	404	7	231	1	187	1	318	92	270	0	305	1	398
388	449	1	103	0	305	0	348	1	240	0	418	0	375	1	109	0	485	1	453	1	87	0	142	2	212	0	434	0	287	0	228	0	371	0	325	3	405	2	233	0	188	0	318	0	268	0	307	0	397
389	448	0	104	0	305	0	353	1	249	1	417	4	377	1	109	0	486	1	453	1	87	0	142	0	214	1	436	4	286	2	228	0	375	0	329	0	413	1	233	2	189	0	321	0	271	1	310	1	402
390	446	0	106	0	305	0	355	0	253	75	417	0	379	0	109	0	487	1	451	1	90	0	143	0	215	0	433	1	290	0	226	0	375	0	330	0	416	37	234	0	189	0	323	0	269	0	309	0	403
391	449	0	108	0	306	0	355	0	259	0	416	0	380	1	109	0	486	0	452	1	91	0	145	0	216	0	430	1	288	0	226	0	376	0	331	1	417	1	235	0	189	0	324	0	269	0	311	1	403
392	454	0	108	1	309	0	353	0	261	1	418	2	381	2	109	0	486	0	457	1	91	2	145	1	216	0	431	0	287	0	226	4	376	0	331	3	417	3	236	0	190	0	325	0	270	0	309	1	404
393	456	0	108	21	316	0	353	1	264	84	424	0	381	1	109	0	483	1	455	2	87	3	149	0	216	0	427	0	280	2	224	1	379	1	329	4	422	10	233	0	191	0	324	0	270	0	314	0	402
394	459	4	110	0	315	2	350	4	268	0	425	1	382	1	109	0	482	2	453	1	88	1	148	0	216	0	427	0	282	0	223	4	376	0	330	1	423	2	234	0	191	0	323	0	271	0	314	2	400
395	462	0	111	0	314	0	353	0	273	0	426	0	382	0	109	0	482	0	451	1	87	0	149	0	217	1	425	0	280	0	223	0	373	0	329	2	423	0	234	1	193	0	321	0	270	0	311	0	400
396	470	0	111	20	318	0	362	0	281	23	427	2	384	1	110	28	485	1	458	0	88	12	151	0	218	2	423	0	282	3	221	0	370	1	339	1	430	2	233	1	193	1	319	0	272	1	311	3	404
397	472	0	114	0	323	0	362	1	289	0	428	0	388	0	110	0	487	0	460	0	87	0	151	0	220	0	428	0	279	0	220	0	369	0	339	1	432	0	233	0	194	0	319	0	275	0	311	3	410
398	473	1	115	0	327	0	363	0	292	0	427	1	389	0	110	0	487	1	458	0	87	0	151	0	221	0	427	0	281	1	220	0	367	3	338	0	434	0	233	0	194	0	320	0	277	0	310	0	411
399	475	0	117	0	329	0	363	0	293	1	429	1	391	12	111	1	487	1	458	0	88	0	150	0	221	1	429	1	280	0	221	0	367	1	338	1	438	0	233	1	194	0	320	1	278	0	308	2	410
400	477	0	117	0	329	1	363	0	299	1	429	0	390	0	110	0	486	1	461	0	87	0	149	0	225	0	430	0	280	1	221	0	369	1	332	0	445	3	233	0	195	0	318	0	280	0	308	0	413
401	486	0	120	0	333	3	360	0	304	0	431	3	393	0	112	0	482	2	457	0	87	0	153	0	231	1	427	0	276	0	211	0	367	0	330	1	451	0	233	0	196	0	312	0	280	0	313	0	407
402	484	1	121	0	334	63	358	0	307	3	430	1	396	0	112	0	483	0	459	0	87	0	153	0	232	0	430	1	277	0	210	1	365	0	329	1	453	2	234	0	195	1	309	0	283	0	314	0	410
403	486	1	121	0	340	0	358	0	308	0	430	0	397	0	112	0	480	1	458	0	88	0	153	0	233	0	424	0	276	0	211	0	363	0	330	0	451	1	233	1	194	0	308	1	283	0	312	0	409
404	481	1	121	0	343	1	370	2	317	0	434	1	401	0	113	0	478	1	462	1	88	0	156	0	234	1	413	0	268	0	213	0	355	0	338	0	459	1	234	2	195	0	307	1	282	0	315	0	408
405	483	2	121	1	344	2	373	0	317	2	435	0	400	1	114	0	473	0	460	1	87	0	156	0	235	0	415	0	269	0	210	0	351	1	339	0	459	0	233	0	194	0	305	0	283	0	313	2	405
406	474	0	126	0	350	0	385	0	318	0	439	2	407	0	114	0	472	0	457	0	88	1	161	0	245	0	415	0	261	0	215	0	346	0	334	0	466	0	230	0	197	0	297	0	279	0	311	0	399
407	477	0	127	0	352	0	390	0	323	0	441	0	407	0	115	0	472	1	460	0	90	0	162	0	247	0	415	0	264	0	215	1	348	1	337	0	466	1	233	0	198	0	298	1	280	0	316	0	402
408	477	1	127	0	354	0	392	0	321	0	443	0	409	1	121	0	468	3	463	0	92	0	163	0	245	0	416	3	264	4	215	16	347	0	338	0	465	0	234	0	199	1	298	2	276	0	314	0	405
409	478	3	132	0	354	0	392	0	324	1	445	0	412	1	121	0	464	0	466	0	92	0	163	0	246	0	418	0	269	0	215	1	344	0	340	0	466	0	235	0	200	1	298	0	275	0	313	0	406
410	476	1	133	2	356	2	394	0	327	0	445	3	413	0	121	0	460	0	466	3	92	1	163	2	247	1	421	1	270	0	216	2	344	3	342	2	465	1	237	1	200	1	299	2	276	1	313	0	406
411	466	0	133	0	355	0	391	0	324	1	452	2	409	1	123	0	450	1	457	0	87	0	162	2	250	0	402	0	267	4	212	1	331	1	342	1	451	0	231	2	198	2	307	3	278	0	299	2	406
412	470	0	135	0	361	1	396	1	326	0	451	0	410	2	123	0	450	0	458	1	86	1	162	0	251	0	404	1	267	4	212	0	332	0	340	2	447	0	232	1	196	1	304	0	276	0	303	1	409
413	464	0	135	0	357	1	407	0	332	1	454	0	409	2	123	0	435	0	457	1	84	0	163	0	255	0	396	1	266	4	208	0	336	1	338	5	446	1	233	1	194	1	297	1	278	0	300	1	411
414	462	1	135	0	358	1	407	2	336	0	456	2	411	1	123	1	437	2	460	2	85	0	163	3	257	0	395	135	267	4	211	1	340	2	338	1	447	1	231	1	194	3	296	0	278	0	300	1	415
415	457	1	136	0	352	0	401	0	337	0	455	1	405	0	124	0	434	1	458	1	87	0	164	0	250	0	391	0	267	0	209	0	337	0	336	0	445	0	229	0	192	0	289	0	277	0	299	0	411
416	457	3	136	1	352	0	399	2	339	0	457	0	404	3	124	0	434	0	459	1	88	1	166	0	253	0	393	0	265	2	210	1	342	5	334	0	449	1	230	0	193	1	293	0	278	1	301	4	415
417	458	1	139	0	353	0	397	0	342	0	458	1	406	1	124	0	431	4	459	0	88	7	166	1	252	0	391	2	263	4	209	1	342	3	335	2	448	1	231	1	193	3	297	1	279	0	301	2	413
418	458	0	139	0	352	0	394	0	342	1	459	1	408	2	125	0	429	1	461	3	89	0	165	0	252	0	388	0	260	0	208	0	344	0	336	0	447	0	230	0	192	1	296	1	278	0	305	1	415
419	461	0	139	0	352	0	393	0	344	0	462	0	407	0	126	0	429	0	460	0	89	0	166	0	251	1	388	23	259	1	209	0	340	2	332	0	444	3	229	0	193	0	296	0	278	0	306	0	417
420	459	3	139	0	356	0	395	0	344	0	461	0	407	0	126	0	429	1	457	0	85	17	166	1	250	1	388	0	261	1	209	0	342	2	330	2	444	1	228	1	194	0	294	0	278	0	302	0	418
421	465	1	149	0	327	1	392	1	357	0	466	0	395	0	126	0	419	1	451	0	83	0	172	0	245	0	390	0	261	0	213	0	336	2	330	2	452	2	229	0	188	0	292	0	275	0	300	0	419
422	470	2	150	1	332	3	399	1	358	1	467	1	396	1	126	0	422	0	457	2	82	0	172	1	245	1	390	0	261	1	213	2	337	5	332	1	456	1	230	0	189	1	295	1	275	0	303	0	416
423	474	1	153	0	329	42	401	3	360	0	467	2	395	139	126	21	422	0	454	43	81	0	171	57	245	83	393	1	262	0	216	1	337	0	330	1	456	83	232	0	189	1	292	0	273	0	302	0	417
424	473	1	153	1	333	0	400	0	360	3	468	0	396	2	126	1	423	1	455	4	83	0	174	0	244	0	397	2	263	0	213	0	337	1	332	1	460	0	232	0	189	0	292	1	275	0	303	0	419
425	453	0	155	1	282	0	375	1	361	1	426	0	363	0	123	0	418	2	413	0	80	0	161	0	228	0	366	0	252	0	209	0	322	1	336	1	448	2	183	0	138	0	261	0	275	0	290	0	417
426	453	1	156	1	285	1	374	0	362	0	427	0	363	3	122	3	413	0	414	27	80	1	160	0	227	0	362	0	250	0	208	0	319	5	332	1	449	0	182	1	138	0	260	0	275	0	291	0	419
427	458	4	158	0	283	40	377	1	362	0	429	1	367	45	124	28	406	0	413	23	81	0	161	24	228	0	364	0	248	6	209	1	319	141	329	2	446	136	183	17	139	3	262	3	274	0	289	2	420
428	464	4	161	2	292	2	381	0	366	2	433	50	370	0	126	1	422	1	416	0	82	0	163	0	229	0	366	0	250	0	210	0	325	0	329	0	447	4	184	0	138	1	265	1	274	1	292	0	418
429	465	1	162	1	288	35	373	1	366	0	433	2	367	1	126	0	421	0	413	2	84	0	162	0	231	0	365	0	252	1	208	0	326	0	326	0	447	3	186	0	139	0	266	0	275	1	292	0	417
430	463	0	165	0	285	0	372	0	368	1	433	0	365	1	124	0	422	0	412	0	83	0	162	0	231	1	366	0	247	1	208	0	327	0	327	1	449	0	186	2	139	0	268	1	266	1	294	0	420
431	457	2	168	1	285	0	372	1	375	1	434	0	361	2	122	18	420	4	415	5	84	0	162	1	231	0	372	1	245	0	207	1	323	3	329	0	450	3	186	0	140	0	271	3	266	0	296	1	422
432	462	1	168	1	270	0	369	14	376	0	425	166	355	162	116	18	419	1	406	78	84	0	160	77	226	111	372	0	242	7	208	0	313	0	324	0	449	2	176	15	131	0	261	44	263	0	296	1	412
433	462	1	168	1	270	0	369	0	379	0	429	0	355	1	114	0	418	0	402	1	84	0	160	0	225	0	374	0	238	0	207	0	313	1	327	0	449	0	163	0	120	0	259	0	264	0	296	0	413
434	456	1	168	1	270	0	363	3	381	2	429	1	352	0	114	0	420	1	401	0	87	0	159	0	226	0	375	0	237	0	207	0	317	0	331	0	448	1	163	0	123	0	260	0	266	1	297	0	412
435	450	2	169	0	215	1	318	1	382	1	431	0	350	3	114	0	417	0	399	0	87	0	156	0	225	0	372	1	235	0	206	1	317	0	329	0	447	0	163	0	123	0	260	0	265	0	297	0	411
436	407	52	176	32	215	1	318	0	392	0	422	1	344	2	119	0	418	2	383	1	91	1	153	1	225	0	381	3	233	6	203	1	317	0	326	155	453	7	155	1	121	0	270	2	265	0	305	2	410
437	406	6	179	0	215	0	318	6	397	0	419	47	344	2	119	0	417	1	363	0	88	0	152	0	224	0	375	4	237	0	206	11	313	130	325	0	457	4	156	3	121	50	270	2	252	1	301	0	403
438	434	1	180	0	215	0	318	7	397	0	378	0	312	139	115	27	410	0	361	5	88	0	145	71	211	103	376	0	240	0	201	31	316	2	326	0	458	2	154	0	112	0	269	21	250	0	301	2	407
439	435	55	183	1	219	31	364	1	399	0	379	2	311	1	115	0	414	0	360	3	89	0	147	0	208	0	377	1	241	9	207	1	319	3	326	7	460	1	152	1	113	1	270	2	248	0	301	1	409
440	443	7	183	0	261	0	367	2	400	0	381	0	311	0	115	0	415	2	359	1	90	1	149	1	206	0	377	0	235	1	207	0	320	0	321	0	459	6	150	0	113	0	270	0	247	0	300	0	400
441	443	3	183	0	261	4	367	12	401	0	377	0	310	1	112	1	414	0	358	0	90	0	147	0	206	0	373	0	236	10	203	10	322	15	319	6	458	1	149	1	114	1	269	49	245	0	300	1	400
442	452	1	184	0	276	0	382	1	407	1	378	1	308	2	111	0	418	4	354	3	89	0	145	1	207	0	377	4	233	1	204	1	327	0	321	1	460	9	148	0	115	0	271	1	241	2	301	1	397
443	461	1	190	0	283	0	396	0	411	1	363	0	296	0	109	0	416	0	345	2	90	0	142	0	206	0	374	1	236	0	201	0	326	2	320	0	462	3	147	1	110	0	277	0	238	0	303	0	398
444	462	1	192	0	285	0	402	0	412	1	364	0	293	0	109	0	417	3	344	1	90	0	145	13	207	1	379	1	236	0	200	0	327	0	323	1	463	2	150	0	110	0	276	1	236	0	303	0	395
445	471	0	194	1	290	0	410	0	417	0	333	0	285	1	109	0	415	0	331	0	91	0	136	0	205	0	378	141	233	0	192	0	320	1	331	0	463	0	150	0	109	0	276	0	234	0	306	0	385
446	468	0	195	0	288	1	412	0	418	0	331	0	288	0	109	0	414	0	332	0	92	0	136	0	206	0	377	0	233	0	192	0	319	0	331	1	461	0	151	0	109	0	276	0	235	0	308	0	389
447	457	11	199	0	287	1	411	1	420	0	329	0	290	4	111	0	420	0	334	0	93	1	135	1	205	0	377	1	231	0	192	0	321	0	331	0	462	0	150	0	110	1	275	1	238	0	304	2	393
448	459	1	199	0	290	1	410	1	420	0	328	0	291	0	110	0	424	0	335	0	92	1	136	0	208	0	373	4	232	0	190	3	320	2	332	0	460	2	150	0	109	0	277	0	240	0	305	1	391
449	458	1	199	0	291	0	410	7	420	0	331	0	288	0	110	0	425	0	331	19	92	0	135	0	208	0	372	0	230	0	187	0	319	0	330	0	461	1	151	0	110	0	277	0	242	0	305	0	389
450	453	9	206	0	289	0	410	0	423	0	330	8	288	1	110	0	425	0	329	162	89	8	134	1	210	0	370	1	233	11	187	0	318	0	330	9	460	0	151	1	108	1	277	1	239	1	306	1	389
451	456	1	206	0	288	1	411	0	425	3	324	2	289	1	108	3	423	2	322	1	88	2	132	0	207	0	374	3	231	0	188	1	314	1	331	1	466	2	156	1	111	0	283	3	241	0	304	1	389
452	454	0	210	0	282	0	410	0	431	0	316	0	283	0	111	0	423	0	320	0	87	0	131	0	204	0	370	0	236	0	191	0	316	0	331	0	456	0	159	1	113	0	280	0	240	0	304	0	391
453	456	3	212	0	284	0	414	0	434	3	313	54	283	11	112	3	426	0	323	0	88	1	133	0	204	4	366	14	235	1	192	0	320	1	333	2	452	3	159	0	113	0	280	1	244	0	303	1	393
454	457	0	211	0	282	0	414	127	434	146	313	0	288	0	112	0	426	2	325	0	88	0	131	1	202	0	365	0	237	0	192	0	321	0	336	0	452	0	159	0	113	0	281	0	247	0	303	0	394
455	457	3	212	0	282	1	414	0	436	0	309	1	285	1	113	0	428	1	329	1	88	1	133	1	203	0	365	1	237	2	190	2	322	1	335	0	449	4	159	0	112	0	281	0	247	0	308	0	395
456	449	9	213	0	281	5	407	4	436	0	309	0	286	0	113	0	426	1	328	0	90	3	133	1	204	0	366	0	237	12	192	8	324	0	337	0	444	25	159	2	116	1	279	14	238	0	302	0	394
457	457	2	218	1	284	0	415	3	440	1	306	3	288	2	120	0	425	1	327	3	90	0	135	0	204	0	365	0	238	0	194	0	332	2	335	2	443	2	159	0	115	0	279	0	238	0	300	0	394
458	455	1	219	0	284	0	416	1	440	1	309	0	288	1	119	0	425	1	326	0	90	0	136	0	204	0	366	0	236	0	194	0	337	2	331	2	437	2	161	0	114	0	281	1	238	0	298	2	395
459	453	2	219	0	280	1	408	0	438	1	294	0	276	1	105	0	428	0	321	0	90	0	127	0	200	0	356	0	233	1	182	0	330	0	339	12	430	1	161	1	115	0	271	0	234	0	294	0	396
460	451	1	219	0	282	0	408	0	439	0	292	1	274	0	103	0	430	0	324	0	89	0	127	0	202	0	360	0	234	0	179	0	330	0	336	0	429	1	159	0	114	0	268	0	237	0	290	0	395
461	455	0	223	0	285	0	411	0	437	1	284	0	266	0	102	0	431	0	320	0	89	0	124	0	197	0	358	0	230	0	176	0	325	2	332	1	433	1	160	0	117	0	266	0	228	0	289	0	390
462	450	3	224	0	291	0	410	0	440	172	284	0	266	1	102	0	431	4	325	1	88	0	123	0	197	0	358	1	230	1	173	0	325	1	334	0	435	3	161	2	117	0	267	0	231	0	288	1	392
463	458	2	224	0	301	1	412	0	440	1	286	7	261	0	102	0	437	0	327	0	88	0	123	0	199	0	369	3	224	0	173	0	329	2	337	0	427	4	163	0	115	0	273	0	233	0	286	0	400
464	454	4	221	1	303	31	411	1	438	4	291	2	256	0	104	0	439	5	328	1	87	7	123	1	195	0	367	3	218	2	171	3	328	8	336	159	417	10	162	1	115	0	270	13	234	0	285	2	399
465	453	0	221	0	303	2	414	0	439	1	291	0	257	2	102	0	442	1	327	0	90	0	123	0	196	0	369	0	217	0	171	0	331	0	336	0	418	1	163	0	115	0	269	0	232	0	287	0	400
466	453	0	221	0	301	0	414	0	440	1	288	0	251	0	102	1	438	0	326	0	91	0	120	0	195	0	369	0	217	0	171	1	329	1	336	0	414	1	167	0	114	0	268	0	232	0	286	0	397
467	458	4	219	0	299	1	420	0	437	0	286	1	253	2	101	0	437	0	327	0	91	1	122	0	197	1	371	1	216	1	168	1	324	2	337	0	405	1	165	1	115	0	269	0	236	1	289	0	395
468	456	8	219	0	300	1	421	0	438	0	287	0	253	118	100	27	437	1	325	1	91	2	121	59	196	46	368	1	217	0	166	8	327	2	337	0	405	0	165	0	115	0	270	0	238	0	291	0	396
469	454	3	219	0	302	3	422	0	437	0	290	3	252	1	103	0	441	1	326	1	91	0	121	1	198	2	368	0	217	0	168	1	329	0	337	2	404	2	165	0	115	0	269	3	238	0	294	0	399
470	455	1	220	0	301	0	420	1	436	0	290	1	254	0	105	0	444	0	322	2	92	0	122	0	200	0	371	0	219	0	168	0	334	2	340	3	406	0	167	0	115	0	269	0	239	0	294	0	405
471	461	0	219	1	304	3	419	0	433	1	291	4	254	16	104	16	444	0	322	1	92	3	121	9	198	1	368	36	219	1	170	3	333	1	340	11	406	2	168	0	114	0	269	1	242	0	295	0	406
472	458	0	213	0	303	0	417	0	433	0	291	0	251	0	92	0	441	0	323	0	89	0	118	1	198	0	366	0	215	0	167	2	331	0	341	1	394	1	169	0	115	0	272	0	241	0	293	1	404
473	457	0	209	0	306	0	415	0	429	0	293	0	254	0	93	1	445	0	319	0	90	0	122	0	195	0	362	1	216	0	164	1	332	0	324	0	387	1	172	0	116	0	276	1	240	0	296	1	400
474	456	34	209	0	307	2	419	0	427	143	295	0	254	0	93	0	442	1	318	0	90	1	123	0	195	1	363	0	214	0	164	0	336	0	324	0	388	0	176	0	117	0	274	101	240	0	296	0	402
475	459	3	212	0	307	1	417	0	432	0	294	1	254	1	93	0	442	1	319	0	91	0	126	0	196	0	362	0	216	15	165	1	334	0	322	12	390	4	174	0	117	1	274	0	240	0	293	1	399
476	453	0	207	0	315	0	413	0	426	0	296	0	259	0	91	0	441	1	325	0	89	0	128	0	199	0	366	0	213	0	160	0	335	0	314	1	383	2	175	0	116	0	273	0	233	0	294	0	392
477	455	0	208	0	318	1	413	0	428	1	297	0	258	1	92	0	441	0	323	0	91	0	128	0	201	0	369	0	213	0	161	1	337	1	314	0	381	1	176	2	116	0	273	0	233	0	295	0	392
478	458	0	210	0	315	0	413	2	430	1	298	0	258	0	92	4	438	2	323	18	90	0	128	0	201	0	371	0	214	1	161	1	337	0	314	0	379	1	177	0	114	0	274	18	236	0	296	0	389
479	460	1	207	3	316	2	416	0	419	0	293	1	260	1	89	0	437	1	322	1	92	0	129	0	198	0	372	1	213	0	161	1	334	1	308	1	364	0	177	0	118	0	275	0	238	1	295	0	388
480	461	4	207	0	315	1	417	0	418	1	293	1	260	10	89	0	436	3	328	0	92	0	132	5	198	3	368	0	214	1	161	1	333	1	309	13	364	1	177	1	119	0	276	0	241	0	297	0	387
481	462	0	207	0	317	0	415	0	419	0	292	0	261	1	88	0	434	0	327	17	92	0	132	0	195	1	366	0	212	7	159	1	331	2	308	1	366	1	174	0	120	0	274	0	241	0	297	0	384
482	461	10	208	1	315	0	414	1	413	2	295	1	261	0	87	0	433	2	329	0	91	0	133	0	196	1	367	0	213	0	157	0	340	0	307	0	359	0	172	0	122	0	274	1	240	0	298	0	385
483	459	2	207	0	316	0	417	1	413	0	294	0	263	3	87	0	429	0	331	0	91	2	133	0	195	0	366	1	213	17	157	0	341	1	307	11	361	26	171	1	120	0	274	1	241	0	298	1	384
484	459	2	192	0	317	1	415	4	405	0	294	0	261	0	87	0	431	0	332	1	90	1	136	0	195	0	363	2	212	0	157	0	340	3	305	0	360	1	172	1	120	0	273	0	235	0	300	1	387
485	451	12	193	0	317	0	415	2	403	1	295	1	262	5	87	0	429	1	331	1	91	2	135	1	194	3	362	4	212	16	155	1	340	0	305	2	362	4	172	1	121	0	273	2	235	3	299	3	388
486	457	1	192	8	319	1	414	21	395	117	295	1	263	0	87	0	429	1	329	43	90	1	135	0	193	3	362	0	212	0	157	21	339	0	301	0	355	7	172	0	121	0	273	2	234	0	300	0	387
487	458	3	193	1	315	0	415	2	397	0	294	0	263	0	87	0	426	2	328	0	89	2	135	0	195	0	362	0	211	1	156	1	338	5	298	0	354	1	172	0	122	0	273	1	236	0	300	0	390
488	461	0	178	0	317	0	418	1	374	1	290	0	261	0	88	0	418	0	327	0	89	0	134	0	191	0	355	0	217	0	159	0	337	1	296	0	323	1	166	0	120	0	273	0	231	1	304	1	390
489	464	2	170	27	324	2	419	27	373	4	291	1	263	12	89	0	423	4	324	28	89	0	135	1	192	0	357	1	217	1	158	0	336	0	297	3	323	2	165	1	120	0	273	0	234	1	302	2	390
490	463	2	170	0	325	0	419	1	378	0	290	0	263	0	89	0	422	0	324	0	89	0	136	0	193	0	355	0	220	0	159	0	338	4	300	0	324	0	165	0	119	0	272	0	234	0	303	0	392
491	462	1	168	1	326	0	418	0	379	0	289	1	263	1	89	0	418	0	324	2	87	0	136	0	193	1	354	5	220	0	159	0	338	1	299	1	322	0	164	0	119	0	270	0	234	1	299	0	391
492	458	6	166	0	323	0	409	2	351	0	285	0	254	20	89	42	410	1	317	0	87	0	134	12	190	11	347	0	217	0	157	0	334	0	291	1	310	1	163	0	114	0	268	0	231	0	291	0	387
493	462	18	166	0	326	1	409	3	348	1	286	0	253	0	90	0	406	2	318	3	87	0	134	0	189	0	343	2	216	0	156	1	331	0	291	0	308	0	163	0	115	0	269	0	231	0	292	2	388
494	444	18	162	0	321	0	406	0	336	0	286	1	257	0	89	0	406	0	319	0	88	0	133	0	188	0	341	0	214	0	156	0	332	0	288	0	307	0	161	0	114	0	269	0	233	0	292	1	386
495	461	0	169	0	320	33	413	0	313	0	298	0	260	0	89	1	409	0	319	146	88	6	131	0	192	0	356	0	215	0	161	0	334	0	297	0	303	0	164	0	115	1	266	0	234	0	285	1	388
496	461	0	170	0	325	0	417	1	316	0	295	0	260	0	90	0	415	1	316	1	89	1	132	0	192	0	358	0	214	0	163	0	339	1	300	0	302	0	161	0	115	0	267	0	233	0	288	0	385
497	465	0	171	0	324	0	419	0	315	0	298	0	257	0	89	0	416	0	317	0	89	1	131	0	191	0	358	1	214	0	162	0	341	0	300	0	305	1	162	0	114	0	266	1	233	0	287	0	388
498	463	2	173	1	323	0	420	0	317	1	297	1	261	6	91	0	417	0	316	1	90	2	131	0	189	0	358	0	214	0	163	0	344	1	300	1	306	2	163	0	115	0	268	0	232	0	286	0	390
499	463	0	171	1	319	0	420	1	318	1	298	0	255	0	91	0	414	0	318	0	90	0	128	0	186	0	355	0	210	0	161	0	342	0	292	1	300	1	163	0	115	0	267	0	233	0	288	0	388
500	456	1	164	1	315	0	417	1	312	0	297	0	255	0	92	0	422	1	317	0	89	0	131	0	183	1	356	0	210	0	166	0	339	0	295	0	298	0	164	1	110	0	268	0	234	1	285	0	388
501	459	90	156	26	317	0	417	1	307	1	296	3	253	1	92	0	422	1	324	10	89	0	131	1	183	0	357	1	211	0	168	0	341	1	297	145	298	1	165	52	109	11	268	0	234	0	286	1	387
502	455	1	157	0	315	0	418	0	307	0	295	0	255	0	92	0	420	1	322	0	89	0	128	1	182	0	361	0	208	0	166	0	338	0	298	0	300	0	165	0	108	0	268	0	232	0	285	0	386
503	441	4	160	0	316	1	414	0	295	0	300	0	260	2	90	0	421	0	324	3	87	0	127	0	183	0	359	0	215	0	166	1	343	0	298	0	304	1	165	0	109	0	274	0	237	0	291	0	385
504	441	5	158	27	316	1	416	1	297	1	300	0	260	0	90	0	419	0	324	1	87	0	128	0	187	0	358	0	216	42	167	0	341	0	303	2	305	0	165	0	109	0	275	0	237	0	291	2	392
505	442	0	163	0	315	1	416	0	298	2	302	0	259	2	90	0	419	1	326	0	87	0	130	0	187	0	358	0	221	0	169	0	341	3	306	0	303	1	165	0	111	0	273	0	239	1	290	0	395
506	454	0	169	0	317	0	416	0	295	0	306	0	263	1	96	0	424	0	325	1	87	0	132	0	189	0	358	0	220	0	172	0	346	3	306	0	302	0	164	0	113	0	269	0	239	0	294	0	384
507	454	1	169	1	320	1	412	0	298	0	304	1	263	0	95	0	426	0	323	2	88	1	134	0	189	0	363	1	221	0	177	0	348	2	303	1	302	1	164	1	113	0	272	0	242	0	291	1	386
508	456	1	170	0	330	2	422	0	291	0	309	0	268	0	96	0	426	2	328	0	88	0	136	0	195	1	369	0	223	0	181	0	350	1	305	1	306	1	164	0	113	0	275	0	240	0	295	1	382
509	457	0	172	0	329	1	416	0	295	0	309	2	271	0	96	0	424	1	328	3	88	0	136	0	192	0	368	0	223	0	181	0	357	0	307	0	304	0	165	0	113	0	275	1	240	0	297	0	382
510	457	0	174	0	327	0	417	0	294	0	309	2	271	11	96	0	420	1	330	0	87	1	138	1	191	4	371	0	223	0	180	0	357	2	308	3	305	1	166	53	113	35	276	0	240	0	297	2	382
511	456	1	176	0	327	1	421	0	296	0	310	1	269	0	99	0	418	0	331	0	87	0	137	0	193	0	370	0	223	0	184	0	356	1	305	1	304	1	164	0	110	0	278	1	241	0	295	2	383
512	448	1	175	2	321	0	421	1	281	0	302	2	264	0	98	0	409	3	327	1	86	0	137	0	187	2	362	1	219	0	190	0	353	2	304	0	305	0	158	1	109	0	271	2	233	0	289	0	380
513	447	0	175	0	318	32	421	0	279	2	303	0	264	7	98	1	408	0	327	0	85	0	135	0	186	0	362	0	217	1	190	0	352	0	301	0	306	1	157	0	108	0	271	0	232	0	291	1	377
514	447	1	176	0	319	2	420	2	281	1	300	1	262	1	98	0	409	3	329	1	87	1	136	0	183	1	368	0	218	1	190	0	349	1	298	0	307	0	156	1	111	0	270	0	235	0	290	2	380
515	446	1	178	0	319	0	423	2	284	0	299	1	260	2	97	0	409	0	329	1	86	1	135	0	183	1	366	0	218	1	188	1	350	0	300	0	310	0	159	1	111	0	270	0	235	0	290	0	382
516	437	0	179	0	309	1	413	45	283	1	287	0	254	43	97	32	396	0	322	31	82	0	130	27	172	9	363	1	216	21	186	86	339	0	298	7	310	133	160	1	111	0	253	1	232	0	277	1	380
517	439	0	179	0	310	1	416	0	284	0	285	1	256	2	97	0	397	1	322	3	82	0	130	0	173	1	365	0	219	0	185	0	340	1	299	15	310	0	160	0	111	1	253	1	234	0	277	1	380
518	442	0	176	0	308	1	408	0	280	0	286	0	252	0	96	0	393	0	317	0	81	0	130	0	171	0	368	0	212	0	186	0	337	0	293	1	312	0	156	0	108	1	252	0	225	0	276	0	366
519	439	50	176	0	309	0	408	0	282	0	284	2	253	15	97	0	390	0	317	1	80	1	132	13	173	0	369	2	212	2	187	0	336	0	289	4	314	0	162	0	108	0	251	3	226	0	276	1	365
520	436	0	174	0	310	2	409	0	283	0	287	0	253	0	99	0	389	1	313	1	81	0	132	0	169	0	369	1	214	0	187	1	337	0	286	0	311	0	157	0	108	0	251	0	227	1	274	0	367
521	433	0	174	0	336	1	432	0	274	0	309	0	263	0	95	0	410	1	327	1	90	0	136	0	179	0	363	0	222	0	191	0	342	0	292	0	335	9	159	0	109	0	258	1	227	0	293	1	358
522	431	1	177	1	338	2	429	1	272	0	311	1	261	0	93	0	411	0	329	1	89	1	136	0	179	0	364	0	222	0	194	8	345	0	290	0	333	0	159	0	110	0	262	7	228	0	297	0	357
523	434	0	189	0	342	3	438	1	276	0	313	0	265	0	98	0	416	0	330	0	92	0	139	0	185	2	373	1	223	2	198	0	352	0	292	0	330	1	158	0	110	0	261	2	231	0	304	0	358
524	432	0	188	1	341	1	437	0	276	0	314	0	266	0	97	0	418	1	331	2	93	0	137	0	186	0	367	0	220	0	194	0	352	0	294	0	329	1	157	0	111	1	260	0	230	1	302	0	356
525	431	0	189	0	341	0	437	0	272	0	312	0	266	0	97	0	415	1	331	1	96	1	138	1	186	0	365	0	223	0	195	1	353	1	292	1	330	0	158	0	110	16	261	2	228	0	302	0	355
526	424	2	184	1	335	5	432	0	271	0	306	1	263	0	96	0	408	1	321	1	96	1	138	0	183	0	359	3	224	1	195	0	347	0	290	0	320	0	158	0	109	0	258	1	227	0	289	0	352
527	415	0	183	1	336	0	429	0	266	1	304	0	260	0	96	0	405	0	313	1	95	0	136	0	181	0	356	0	223	0	194	0	341	0	287	0	314	0	155	0	111	0	254	0	227	0	281	0	349
528	416	1	185	0	339	0	432	1	265	1	307	2	263	16	96	0	405	1	318	0	95	0	135	11	181	0	356	0	224	0	195	0	339	0	288	1	315	1	158	0	112	0	255	0	228	0	281	0	344
529	415	1	183	1	338	1	431	1	265	0	308	0	264	0	97	0	404	0	318	2	95	0	133	1	179	0	356	0	224	0	195	0	337	0	286	0	315	1	158	0	111	0	252	0	227	0	280	0	344
530	425	4	184	0	341	3	436	1	266	4	321	1	275	3	103	0	409	1	325	0	97	0	142	1	191	0	363	2	228	0	199	2	343	4	287	0	331	0	167	0	114	0	258	1	228	0	286	1	348
531	427	4	187	0	343	1	435	2	267	2	323	4	275	1	103	1	406	1	327	0	96	0	141	0	191	1	364	1	229	2	197	3	347	0	287	1	333	2	168	0	114	0	261	2	229	2	289	4	348
532	424	0	186	0	342	0	437	0	269	0	323	1	276	0	102	0	405	0	328	0	95	0	141	0	190	0	363	0	225	2	197	0	346	2	289	0	333	0	168	0	114	0	262	0	229	0	290	0	347
533	424	0	187	1	342	0	436	1	270	0	324	0	276	0	100	2	403	0	328	0	95	0	141	0	190	0	362	0	224	1	197	2	344	0	288	0	334	0	169	0	114	0	262	0	229	0	289	0	345
534	415	2	188	1	337	3	436	1	271	1	323	1	280	4	99	0	403	2	333	1	95	0	141	0	195	2	362	1	218	1	195	1	344	1	285	1	334	3	169	0	117	0	261	3	228	2	290	1	341
535	415	1	187	0	335	0	433	0	273	0	322	0	281	0	100	0	401	0	335	2	95	0	143	1	195	0	360	1	218	2	195	0	342	1	286	0	332	2	168	0	117	0	261	0	228	0	290	0	338
536	409	0	180	0	334	2	429	0	277	0	323	0	284	0	103	0	388	0	339	1	93	0	144	1	198	0	359	2	220	0	201	0	341	2	290	0	333	1	169	1	115	0	263	0	225	0	278	1	341
537	406	0	180	1	335	0	428	0	274	0	327	0	284	0	103	0	384	0	340	20	93	0	144	1	199	0	359	0	219	2	202	1	343	2	290	0	333	0	170	0	115	1	263	1	226	0	277	0	341
538	405	2	181	0	338	0	428	3	272	0	328	0	283	1	103	0	385	1	338	0	92	1	143	0	198	1	360	0	218	3	203	0	343	4	291	0	331	2	170	0	116	0	265	1	228	1	277	0	342
539	398	73	181	0	341	0	424	0	259	0	330	1	281	0	105	0	394	1	339	0	89	0	146	0	193	1	352	1	219	0	202	1	346	0	286	0	332	0	171	0	116	0	263	0	232	0	281	0	338
540	408	0	182	0	341	34	426	1	262	1	328	1	282	1	103	0	395	1	340	0	90	0	146	2	194	0	352	0	219	0	205	0	348	0	285	0	334	0	169	1	118	0	261	1	234	0	280	0	337
541	412	0	181	0	340	0	423	1	267	0	331	1	283	1	103	0	397	1	341	0	91	0	148	0	194	0	353	3	218	0	209	0	347	1	286	0	333	1	169	1	119	0	261	0	235	0	281	1	340
542	415	0	181	0	338	1	420	1	270	0	330	1	284	0	102	0	394	0	341	0	91	0	148	0	194	1	358	1	218	1	211	0	349	1	289	0	332	0	169	0	117	0	262	0	233	0	278	0	337
543	417	2	181	0	338	4	425	1	273	2	332	0	284	8	101	0	389	0	341	1	91	0	147	6	194	1	355	1	216	1	212	0	346	1	291	0	334	1	169	0	117	0	265	0	234	1	279	0	338
544	407	0	180	0	337	0	412	2	275	0	324	0	284	0	102	0	384	0	336	0	89	0	147	0	193	0	354	1	214	1	210	0	337	1	288	0	330	1	168	0	114	0	263	0	235	0	275	0	336
545	408	1	180	0	339	1	410	0	274	0	325	0	289	0	103	0	386	0	335	0	88	0	152	0	194	0	354	1	212	2	210	0	336	0	288	0	335	0	169	0	115	0	267	1	233	0	275	0	338
546	410	2	177	0	339	4	409	1	278	1	325	0	292	0	102	0	389	0	335	1	88	0	148	0	192	0	353	2	212	2	209	0	335	2	288	1	336	1	168	0	114	0	269	0	234	1	274	0	341
547	409	0	174	1	334	1	407	0	277	0	323	0	290	0	103	0	389	0	332	13	87	0	146	0	192	0	358	1	211	2	209	0	332	1	288	1	333	0	167	0	115	0	269	16	234	0	275	0	338
548	410	1	171	0	338	4	405	1	274	0	330	1	304	0	110	0	396	0	335	0	87	0	148	0	197	0	353	1	212	0	212	2	334	2	294	0	339	2	176	0	120	0	270	2	244	0	292	0	341
549	409	70	172	1	354	2	410	0	272	0	328	0	308	2	123	0	395	1	344	0	87	0	153	0	204	0	352	0	211	0	218	0	336	0	297	1	333	0	176	2	122	0	273	0	247	0	288	0	346
550	418	0	172	0	352	0	413	0	274	0	325	0	309	1	125	0	395	0	345	0	88	0	154	0	205	0	353	0	212	0	218	0	337	0	295	1	333	26	173	0	121	0	269	0	245	0	287	0	343
551	418	0	172	1	350	3	409	2	276	0	324	2	310	0	125	0	391	0	346	1	87	0	153	4	205	6	354	1	213	1	216	2	336	2	295	1	331	1	175	1	123	0	268	2	246	0	288	0	344
552	417	0	171	0	351	0	411	1	278	0	322	3	309	1	124	0	391	2	347	1	88	3	155	0	206	0	348	58	214	1	218	2	338	0	293	16	332	0	177	0	125	0	270	0	245	0	286	1	346
553	417	1	173	0	349	0	413	2	277	0	325	1	308	0	124	0	393	0	352	0	87	0	156	0	205	2	350	0	212	0	218	1	339	0	293	1	334	0	177	0	124	0	270	0	244	0	280	0	343
554	417	0	171	0	348	0	414	0	281	1	325	0	304	0	127	0	393	0	349	1	86	1	156	1	205	1	351	1	212	0	216	1	339	0	293	1	335	3	177	0	126	0	270	1	242	0	282	1	344
555	416	0	171	0	345	0	410	1	278	0	332	0	304	0	127	0	388	0	348	30	86	0	157	1	204	21	355	2	214	16	219	0	334	0	293	14	339	0	183	0	126	0	269	1	239	0	281	1	339
556	419	0	179	0	342	0	410	1	280	1	332	0	304	0	127	0	388	0	347	0	84	0	158	0	202	0	355	0	215	0	220	0	334	0	296	0	338	0	185	1	127	0	269	0	240	0	281	0	341
557	413	1	175	1	341	0	394	0	282	0	325	0	295	0	123	0	365	0	336	0	82	0	156	1	195	0	348	1	209	11	217	0	328	0	294	13	336	0	177	0	129	0	258	1	237	0	267	2	340
558	409	0	177	0	341	0	389	0	279	0	327	1	295	1	124	0	365	0	337	14	80	0	156	0	196	0	350	1	210	11	217	0	330	0	293	13	337	0	175	0	129	0	256	15	237	0	268	2	340
559	414	0	177	1	342	0	398	0	286	0	337	1	297	2	127	0	376	1	337	1	81	0	157	0	199	0	356	1	212	0	220	2	334	1	291	2	341	0	178	0	130	0	257	2	238	0	273	3	340
560	410	0	170	0	338	0	397	1	285	1	338	0	292	0	128	1	367	0	341	1	82	0	155	1	199	0	353	1	208	0	216	0	331	2	283	2	337	1	177	0	128	0	263	1	226	1	270	0	333
561	407	0	169	0	340	1	393	0	285	1	331	0	292	0	128	0	367	0	348	0	82	0	154	0	198	0	356	0	206	3	219	0	329	0	284	0	336	1	173	0	127	0	264	1	227	0	270	0	329
562	407	1	171	0	337	0	395	36	286	0	343	0	292	1	126	0	375	1	344	0	83	0	156	0	196	0	350	0	215	0	224	0	328	0	283	0	342	0	173	0	123	0	258	0	219	0	274	1	333
563	410	0	171	0	334	0	393	4	286	0	344	0	293	1	125	0	373	0	345	0	85	2	157	0	196	0	355	1	216	0	223	2	330	2	283	1	345	0	174	0	125	1	259	2	221	0	274	4	332
564	403	20	171	0	333	1	392	48	286	0	345	0	294	0	125	0	367	4	345	34	85	6	161	1	199	0	356	2	216	11	225	0	330	1	283	13	344	1	172	0	126	0	260	1	220	0	273	129	332
565	410	1	174	0	337	0	396	0	285	0	353	1	296	2	126	5	371	0	350	3	86	0	159	0	202	0	362	0	216	0	226	0	331	1	282	0	354	1	173	0	128	0	262	0	220	0	281	1	333
566	411	2	172	0	338	1	394	5	286	0	355	0	297	2	128	0	384	1	349	0	85	1	160	1	203	1	363	1	217	3	228	1	334	3	283	1	354	2	171	1	127	1	263	1	220	0	283	0	334
567	403	0	169	0	334	0	392	0	284	0	356	1	296	25	129	0	374	0	347	8	86	4	159	5	203	0	364	1	217	0	226	0	335	0	282	0	356	0	176	0	126	0	263	55	217	0	283	1	330
568	407	0	171	0	334	1	392	1	286	0	356	0	296	1	128	0	380	0	348	1	87	1	162	0	204	2	363	171	219	0	226	0	334	0	280	2	359	2	177	1	127	0	261	3	219	1	286	0	333
569	419	0	172	0	344	2	400	0	289	0	363	0	301	0	130	0	394	0	355	0	87	0	162	0	210	0	366	1	218	11	230	0	341	3	279	17	371	0	177	0	131	0	261	1	213	0	296	0	330
570	418	2	172	2	345	0	399	0	294	2	366	1	305	3	132	0	395	1	355	0	88	0	165	7	211	1	366	1	221	0	231	1	343	2	277	1	370	3	177	0	132	0	260	0	212	0	294	1	327
571	416	0	170	0	346	0	402	0	295	0	364	0	302	43	130	11	395	2	355	74	87	0	165	46	207	1	366	0	221	0	231	0	341	3	280	0	371	2	176	0	133	2	262	0	209	0	296	1	327
572	417	3	168	0	346	6	395	1	300	0	357	6	305	0	128	0	399	8	354	7	82	2	168	1	202	1	365	7	223	3	228	7	342	9	280	6	371	7	175	0	132	3	261	2	212	2	282	3	339
573	416	10	170	0	346	12	397	1	301	0	356	6	303	15	128	19	404	6	352	76	83	6	168	3	203	1	365	6	226	3	227	7	343	5	278	7	372	5	174	0	132	2	264	11	215	1	282	3	341
574	416	0	172	1	346	0	396	0	303	0	355	0	301	1	128	1	403	0	354	0	82	1	170	2	204	0	367	0	227	0	228	1	342	0	284	2	374	0	173	0	132	0	266	0	219	0	283	0	342
575	417	0	175	0	346	0	394	0	303	0	358	0	300	1	130	0	400	0	357	0	83	3	171	0	204	0	366	1	228	0	227	0	344	4	284	0	376	0	174	0	132	0	267	1	222	0	282	1	344
576	412	102	175	0	347	0	393	0	303	0	356	0	298	0	130	0	399	0	355	0	82	4	172	0	205	0	365	1	228	2	227	0	343	0	284	0	377	0	174	0	132	0	267	9	222	0	282	2	342
577	417	1	177	0	349	1	395	0	302	0	358	0	297	0	131	0	399	1	351	0	81	2	172	0	205	0	366	1	225	0	227	0	342	0	283	0	378	0	174	0	132	0	267	0	221	0	283	0	340
578	420	0	172	0	348	0	394	0	300	0	349	0	297	0	131	10	397	0	352	0	80	0	174	3	203	1	362	1	222	0	227	0	340	0	280	0	378	2	174	0	121	0	269	0	218	0	283	0	339
579	415	1	171	0	347	3	394	2	297	97	356	2	294	130	126	40	390	2	352	0	80	0	173	83	202	82	358	3	224	0	226	0	332	3	282	0	372	1	167	4	135	3	266	1	218	7	278	0	339
580	407	1	171	0	342	1	388	1	299	2	355	0	292	0	127	4	388	1	355	0	80	0	170	1	200	2	358	1	217	0	227	1	331	1	278	1	372	0	162	0	128	3	261	1	201	0	268	0	330
581	411	0	176	0	346	0	408	2	302	2	360	0	296	1	133	0	390	1	357	1	79	0	170	0	202	1	362	2	216	0	229	1	333	1	276	0	375	2	163	0	130	0	265	0	201	0	271	0	332
582	405	0	175	0	340	0	398	0	298	0	356	0	298	1	133	6	385	1	354	0	78	2	170	5	204	0	357	1	215	12	225	8	327	85	273	18	374	0	161	0	130	54	261	1	198	1	267	0	333
583	401	0	173	0	341	0	397	0	292	0	356	0	298	1	133	0	386	0	356	0	77	0	170	1	205	0	359	0	215	1	226	0	324	1	271	0	373	0	161	0	130	0	262	1	199	0	267	0	329
584	402	2	174	0	342	1	398	2	295	1	357	0	297	0	133	0	387	0	358	3	78	0	171	0	205	0	358	1	215	1	228	0	322	2	271	1	372	0	162	1	130	0	262	0	202	0	269	0	328
585	403	1	173	2	340	1	395	2	296	1	356	1	296	1	130	1	387	0	359	1	78	1	171	0	205	1	356	2	213	10	228	0	321	1	271	18	372	1	166	1	128	0	265	1	201	0	269	0	329
586	403	0	175	0	342	0	395	0	294	1	357	0	297	0	129	0	386	1	360	0	78	0	170	1	206	0	357	0	212	0	227	0	320	0	272	0	372	0	165	0	129	0	265	0	203	0	268	0	329
587	391	0	177	1	339	2	385	0	303	0	349	0	294	0	128	0	393	0	358	0	79	0	166	0	205	0	356	1	217	0	232	0	333	0	274	0	368	0	165	0	126	0	263	0	194	0	266	0	324
588	392	6	177	0	340	2	387	2	302	3	353	0	295	2	128	0	396	2	360	2	78	1	166	1	204	12	357	2	218	0	234	0	333	36	275	1	371	1	169	0	126	0	263	0	196	0	267	1	324
589	393	1	177	0	337	0	385	1	302	0	355	0	295	0	127	0	396	0	359	0	78	0	165	0	203	0	355	1	214	0	232	0	331	0	274	0	371	1	168	0	128	0	264	0	196	0	267	0	322
590	384	0	183	0	333	1	384	0	317	0	362	0	298	0	130	0	410	0	355	0	77	0	165	0	207	1	353	0	213	0	237	0	326	1	271	1	374	0	168	0	129	0	258	0	201	0	264	0	326
591	386	0	183	0	333	1	388	1	317	0	367	1	302	1	130	3	413	0	357	3	80	13	164	0	207	13	352	1	217	11	238	3	327	3	268	17	374	3	169	0	129	0	260	1	202	0	264	0	327
592	385	0	186	0	332	0	389	2	317	0	370	0	302	0	130	6	413	0	360	0	80	1	165	0	207	0	351	0	214	1	238	0	328	0	265	0	375	0	168	0	130	0	259	1	204	3	265	0	329
593	364	1	185	0	328	3	382	0	310	0	360	0	295	1	127	0	404	0	354	0	79	0	168	1	205	0	347	0	217	0	236	0	319	1	266	0	378	2	167	0	128	0	254	0	207	0	265	0	330
594	364	0	184	0	330	0	378	0	307	0	362	0	295	0	127	0	404	0	355	1	81	0	167	1	205	0	343	0	219	0	234	0	318	1	264	1	380	0	167	0	128	0	253	0	205	0	264	0	327
595	370	1	183	2	334	0	377	0	319	0	361	1	303	0	130	0	426	0	358	1	83	0	173	0	218	0	358	0	221	0	241	1	325	0	268	1	390	0	165	0	132	0	261	0	203	2	268	0	328
596	375	0	183	0	331	2	378	1	320	0	362	1	304	1	132	0	427	0	360	1	84	0	174	0	220	0	357	0	225	1	243	0	325	1	267	4	391	0	166	0	134	0	262	0	204	0	271	0	328
597	376	2	181	0	332	1	382	0	319	0	362	10	303	18	134	29	430	0	356	37	83	0	176	7	219	10	357	0	222	0	238	14	324	0	269	3	394	4	167	0	136	0	260	5	207	0	272	0	326
598	375	0	177	0	333	1	385	0	319	1	360	0	304	0	134	0	428	0	365	0	82	2	177	0	217	0	355	0	222	0	240	0	322	0	271	0	392	1	167	0	134	0	260	0	210	0	273	1	326
599	366	0	175	0	325	0	381	0	311	1	355	1	291	0	131	0	418	0	358	0	80	1	175	0	211	0	342	0	222	1	236	0	320	0	256	1	386	2	164	0	131	0	253	1	212	0	264	2	316
600	368	0	179	0	326	0	385	0	319	0	354	1	293	0	130	0	419	1	361	0	82	1	175	2	212	0	338	0	218	1	239	0	325	0	255	0	389	3	168	0	133	0	257	0	211	0	260	1	317
601	374	1	182	0	330	0	390	1	334	2	361	0	301	19	129	0	424	5	370	0	82	0	180	8	211	0	348	2	220	1	244	8	331	1	257	2	393	3	176	0	133	0	261	1	215	1	269	0	334
602	378	1	184	0	329	0	390	0	332	1	362	0	303	1	131	0	426	1	370	0	81	1	181	3	212	0	346	0	217	0	243	2	331	2	260	3	391	5	176	0	134	0	259	1	217	0	270	3	332
603	379	0	183	0	330	1	387	1	332	0	365	0	302	0	131	0	437	2	371	0	82	2	181	1	211	0	347	1	219	3	242	0	328	1	261	2	391	0	176	0	134	0	258	0	217	4	276	0	332
604	379	2	183	0	328	1	386	0	335	1	365	0	304	0	132	0	442	0	373	0	82	0	181	0	213	0	349	0	220	0	244	0	330	0	265	1	392	1	177	0	138	0	259	0	220	0	275	0	333
605	371	1	185	0	326	1	389	2	333	0	365	0	307	0	132	0	441	0	377	0	85	0	181	0	214	0	350	0	220	0	243	0	332	0	267	0	395	1	179	0	139	0	259	0	221	0	277	1	333
606	373	1	185	0	328	1	396	1	332	0	361	0	306	1	131	0	437	3	379	1	84	1	181	1	210	1	351	1	221	0	239	0	333	2	268	0	398	13	179	22	138	1	258	0	220	0	276	1	335
607	371	1	186	0	327	1	390	0	331	0	356	0	304	10	132	3	434	1	374	15	84	0	182	0	210	1	352	1	217	2	237	1	325	0	265	3	389	2	176	0	136	0	258	0	222	0	271	0	330
608	363	0	187	0	331	0	393	1	335	0	361	0	310	2	132	2	436	2	376	1	85	0	182	1	212	0	355	1	213	1	237	0	322	2	271	0	393	1	183	1	142	0	264	2	227	0	277	0	322
609	356	6	187	0	332	1	394	3	332	0	362	12	310	6	138	0	442	0	378	0	82	1	180	1	213	16	353	2	210	12	236	67	322	85	269	14	396	1	186	0	144	0	263	1	228	0	276	0	321
610	364	1	187	0	333	0	394	0	331	1	366	0	311	2	139	0	442	0	375	1	82	0	181	1	212	0	352	1	209	1	237	1	322	4	269	4	398	2	185	1	145	1	263	0	224	0	278	1	319
611	368	0	185	0	330	0	390	1	325	1	371	0	305	0	140	0	441	1	372	0	81	0	182	1	213	1	357	0	209	1	238	0	328	0	269	0	395	0	182	1	147	0	260	0	230	0	276	0	323
612	368	29	187	0	330	0	391	50	321	0	370	0	308	0	140	0	439	0	374	0	80	0	184	1	214	0	357	4	211	1	239	0	327	2	271	1	395	2	183	0	147	0	260	1	230	0	279	0	323
613	369	1	186	0	330	1	387	0	319	1	372	0	312	1	140	0	438	0	377	1	79	1	182	1	213	0	352	1	215	0	237	0	331	1	272	1	399	0	184	0	148	0	261	0	228	1	281	0	323
614	368	2	185	0	330	8	383	1	321	4	370	0	311	1	141	0	438	1	375	0	80	0	183	0	212	0	347	2	218	1	235	0	322	1	269	0	402	1	181	0	148	0	258	0	233	1	279	0	328
615	371	0	185	0	332	0	383	0	324	0	364	0	317	19	141	0	440	0	376	0	80	0	182	13	212	3	345	60	218	0	234	0	322	0	267	1	400	98	176	0	148	0	262	0	231	0	276	123	324
616	373	2	186	0	332	6	385	1	326	1	367	1	322	1	141	0	443	0	380	2	80	0	185	0	213	0	347	1	218	1	237	0	322	1	269	1	400	0	175	0	148	0	262	2	233	0	277	0	322
617	371	0	186	1	330	1	382	1	325	2	366	0	320	0	142	0	442	0	375	0	80	0	185	0	212	0	348	2	214	0	239	0	321	1	267	0	397	1	176	0	147	0	263	0	232	0	273	1	323
618	365	2	172	0	319	0	379	1	313	0	366	1	321	1	141	0	443	0	377	3	82	0	185	0	215	0	343	0	218	0	238	1	324	0	263	1	393	1	170	0	145	1	259	0	234	1	276	0	327
619	366	0	172	1	317	0	375	1	313	0	365	0	322	0	139	4	444	0	380	16	82	3	185	1	212	0	339	0	218	0	234	0	323	0	260	0	394	0	170	0	144	0	263	0	232	1	275	0	322
620	374	3	175	1	321	1	375	0	316	1	382	3	322	0	140	0	450	0	390	1	85	0	192	1	215	0	342	4	223	0	240	0	324	0	261	1	399	7	172	0	145	0	268	1	236	0	282	0	327
621	373	10	177	0	322	0	376	1	317	0	380	0	322	1	138	0	451	0	392	0	82	32	190	2	214	0	342	0	223	0	238	104	324	0	262	0	400	1	173	0	144	0	269	0	237	0	282	0	327
622	373	0	173	0	319	0	377	0	317	0	382	1	325	3	139	0	449	0	392	16	81	0	185	0	213	0	341	0	224	0	238	1	323	0	261	2	403	0	172	0	145	0	269	15	237	0	281	1	327
623	383	0	180	1	324	6	388	0	323	1	395	1	332	1	142	1	462	4	395	0	81	1	189	0	214	1	348	1	235	2	243	0	328	0	272	0	409	3	178	1	149	0	276	0	240	0	291	0	334
624	384	2	179	0	321	8	386	4	325	0	394	3	330	0	143	1	461	0	395	2	81	0	187	1	215	1	346	4	234	0	242	2	329	3	269	2	409	3	179	1	149	0	278	1	242	1	289	1	336
625	385	0	178	0	324	2	387	0	323	0	392	1	327	1	142	0	459	0	394	0	81	0	187	0	217	0	347	0	234	1	241	0	327	0	267	0	404	1	180	0	151	0	281	0	242	0	291	0	336
626	385	0	171	1	329	0	384	0	325	0	382	0	322	0	152	0	462	0	398	0	82	0	196	0	231	0	345	2	231	0	243	0	318	0	273	0	408	0	178	0	152	0	276	0	235	0	285	1	329
627	386	0	170	0	331	0	386	3	326	1	387	1	320	2	152	0	464	4	400	0	84	0	195	0	228	0	344	0	231	0	242	0	321	0	271	0	408	3	177	0	152	0	274	1	237	0	284	0	330
628	386	0	168	0	331	1	381	0	322	0	388	0	319	0	152	0	467	1	402	1	83	2	193	0	227	0	346	0	228	1	242	0	319	0	273	0	404	1	175	0	152	0	274	0	237	0	282	0	334
629	389	1	168	0	334	0	384	0	315	0	389	0	323	0	154	0	466	1	406	0	84	0	191	0	224	0	347	0	229	0	239	2	316	0	272	0	407	0	175	0	152	1	274	0	240	0	282	1	339
630	389	2	168	0	336	0	383	1	320	0	389	1	326	0	156	0	469	0	409	0	85	0	191	0	221	0	349	4	232	2	242	26	315	2	273	4	414	1	177	2	150	0	274	3	243	1	284	1	340
631	389	0	168	0	337	0	387	0	321	0	387	1	329	0	156	0	468	0	406	0	84	3	193	0	219	0	348	1	231	0	242	0	317	1	272	1	414	0	175	0	151	0	276	1	244	0	286	0	337
632	392	0	176	0	351	0	407	2	340	2	396	1	346	1	156	1	492	1	414	0	85	0	199	0	230	0	352	0	240	0	242	1	330	1	281	1	427	0	180	0	154	0	290	0	258	0	296	0	343
633	395	1	172	2	355	1	405	1	337	1	396	0	347	29	152	15	492	1	415	1	85	6	200	18	229	15	353	2	240	1	241	10	329	2	279	137	425	1	179	0	154	1	290	0	259	0	296	2	341
634	401	0	176	3	357	10	408	1	354	0	399	1	347	2	156	0	498	1	411	0	84	0	197	0	228	1	351	0	243	0	247	1	331	2	279	0	429	1	182	0	152	1	292	1	261	0	297	0	336
635	401	11	176	0	357	33	410	2	355	0	401	1	350	1	156	1	495	0	411	1	85	9	195	0	228	1	352	0	246	0	245	0	334	5	277	0	426	1	181	0	152	0	288	17	265	0	297	2	340
636	404	0	176	0	358	0	410	0	352	0	401	0	351	1	156	0	490	0	412	1	85	1	195	0	229	0	353	0	246	1	243	0	336	1	277	0	426	0	178	0	153	0	288	1	266	0	300	2	339
637	402	0	177	0	359	0	413	1	352	0	401	0	351	0	157	0	489	0	412	19	85	0	196	0	228	1	358	0	247	0	244	0	337	1	279	2	426	0	180	0	152	0	289	0	267	0	305	1	342
638	391	1	176	0	363	3	411	3	356	1	402	3	353	3	154	0	484	1	415	1	86	0	203	0	232	1	356	0	251	1	249	3	342	2	283	4	428	0	180	1	155	0	287	1	264	4	306	3	333
639	384	0	176	0	357	0	411	1	345	0	397	0	343	0	155	0	478	0	412	0	82	17	197	0	231	1	352	0	249	14	247	1	342	0	283	13	422	0	179	0	155	0	285	0	268	0	300	1	335
640	386	5	175	4	359	0	413	1	346	0	402	1	343	1	154	0	481	0	415	4	82	0	199	1	235	2	356	1	249	0	247	0	341	3	283	1	423	2	180	0	153	0	288	3	264	0	299	3	335
641	385	0	175	0	361	0	409	0	347	0	407	0	342	0	152	0	482	0	414	0	83	3	200	0	234	0	356	2	248	0	250	0	341	1	288	1	422	1	182	0	153	0	290	16	266	0	295	0	335
642	386	0	177	0	359	7	410	0	349	1	404	0	344	1	158	18	480	1	414	17	83	0	202	16	233	1	357	1	249	12	246	105	338	1	284	0	420	0	185	0	152	0	291	0	263	2	294	0	335
643	388	0	177	0	352	1	417	2	350	0	403	1	350	16	144	1	478	6	421	0	84	3	203	0	236	1	357	161	248	12	247	1	339	2	282	12	421	160	181	0	148	0	294	2	257	0	298	0	325
644	388	1	180	0	353	0	421	0	350	0	404	0	351	0	143	0	479	0	418	0	84	0	205	0	236	0	363	0	250	0	243	0	336	0	287	7	421	162	182	0	148	0	294	0	258	1	294	0	329
645	389	0	181	1	344	0	418	2	350	1	402	0	352	8	144	3	479	0	420	15	84	1	205	7	236	0	365	4	247	12	242	0	333	0	287	2	423	13	180	0	147	1	292	1	258	2	296	5	329
646	380	0	180	0	348	0	409	0	348	0	396	0	350	1	143	0	476	0	407	0	83	0	199	0	229	1	357	1	239	0	240	0	322	0	288	0	421	0	174	0	147	0	284	0	254	0	291	1	327
647	383	4	181	0	347	4	408	1	352	1	398	0	351	0	144	0	473	0	409	0	83	1	199	0	230	1	353	0	240	0	241	0	323	0	288	0	424	0	174	0	148	0	287	1	254	0	293	1	330
648	379	0	180	1	352	1	412	1	346	3	398	1	352	64	145	5	450	2	422	0	85	0	202	37	229	2	354	1	244	1	247	1	325	1	296	6	424	165	175	0	147	0	291	2	261	0	292	0	337
649	374	0	169	0	347	0	411	0	343	0	391	0	350	0	142	2	457	0	423	1	86	0	201	0	223	0	349	0	240	0	244	0	321	0	293	1	425	0	174	0	146	0	291	0	261	0	288	0	336
650	376	0	169	0	344	1	410	0	345	2	390	0	352	1	140	0	457	0	423	0	88	1	200	0	222	0	348	0	243	0	244	0	322	0	295	1	424	0	178	0	145	0	289	0	262	0	289	0	334
651	380	1	168	0	336	3	405	5	345	2	386	0	354	0	138	0	457	2	422	0	88	1	204	0	222	1	346	3	240	0	244	0	321	0	295	0	429	0	178	0	145	1	289	0	263	0	289	1	336
652	377	0	167	0	338	0	408	0	348	1	385	2	356	0	137	0	460	0	426	0	88	0	204	0	222	0	346	0	237	0	243	0	318	0	292	0	430	0	176	0	146	0	288	0	264	0	291	0	330
653	402	0	174	1	345	0	411	0	353	0	392	3	358	2	137	0	453	0	431	0	88	0	209	0	231	1	356	0	244	0	252	1	331	163	303	0	428	0	184	0	146	0	292	0	267	0	301	1	337
654	402	73	170	3	345	0	411	2	320	2	389	0	356	5	137	0	456	0	428	0	88	0	209	0	233	0	356	1	239	2	250	1	334	0	302	14	431	0	183	0	146	0	290	13	267	0	301	1	340
655	402	0	173	0	344	1	413	1	328	0	381	0	353	0	139	0	445	0	425	0	86	0	206	0	233	1	354	1	234	0	251	0	331	1	301	1	426	0	179	0	144	0	284	0	261	0	299	0	322
656	401	0	174	0	345	0	418	1	333	0	381	1	354	0	142	0	450	0	423	0	85	1	207	1	236	0	357	1	236	0	254	1	330	0	302	0	429	2	180	0	146	0	284	0	261	2	300	2	324
657	399	0	166	2	349	2	410	51	333	0	377	112	356	2	141	0	449	0	414	0	85	0	202	0	232	0	353	1	242	1	248	8	328	5	301	10	432	98	177	0	144	0	288	0	259	0	299	2	326
658	399	0	168	0	353	1	406	0	335	1	375	1	355	0	140	0	447	0	415	0	84	0	201	0	232	1	353	0	239	0	246	0	326	0	301	0	434	0	177	0	144	0	291	0	258	0	299	0	322
659	391	0	164	0	348	0	409	0	348	0	375	0	355	0	136	0	464	0	412	0	83	0	196	1	227	0	351	2	234	0	252	0	331	0	304	0	430	1	178	0	140	0	290	1	256	0	291	0	320
660	391	1	167	0	348	2	412	1	348	2	375	2	355	0	140	1	466	2	410	0	83	0	194	0	226	1	349	0	234	1	251	0	332	0	307	2	435	0	178	0	140	1	293	0	257	0	296	2	318
661	390	0	168	0	347	0	412	0	349	1	373	0	357	1	140	0	466	2	409	0	83	0	196	0	224	1	352	0	232	0	250	0	330	0	307	0	433	1	178	0	141	0	291	0	259	0	296	0	318
662	388	3	167	0	349	0	411	0	348	1	374	0	355	0	139	0	465	0	409	0	84	0	196	0	220	0	350	0	234	0	251	0	331	0	306	10	431	0	180	0	141	0	290	0	260	0	294	0	319
663	386	1	167	1	347	0	409	0	355	4	375	1	355	0	139	0	468	0	411	1	83	0	196	0	220	0	348	1	234	1	251	0	330	0	306	0	428	1	180	0	141	0	291	0	260	0	296	1	316
664	394	1	165	0	362	1	419	0	350	0	389	0	367	0	149	0	457	2	417	1	78	0	198	0	228	0	361	0	240	0	257	0	330	0	314	0	431	1	188	0	138	0	293	3	265	0	304	0	317
665	398	0	165	0	361	0	418	0	350	1	390	0	366	0	149	0	453	0	419	1	79	0	199	1	229	0	361	0	242	0	257	0	329	0	313	2	432	0	191	0	138	0	295	0	265	1	306	0	318
666	402	0	164	1	359	2	425	1	351	0	390	0	364	1	149	0	452	0	422	1	79	0	200	0	230	1	360	3	243	0	257	1	329	3	316	1	432	0	193	1	137	0	297	1	268	2	305	0	319
667	403	0	165	0	361	3	427	0	350	0	389	0	365	0	153	0	453	0	422	0	80	0	203	0	231	0	357	76	242	1	257	114	330	0	314	9	431	0	193	0	135	0	297	0	262	0	306	1	320
668	403	5	168	2	361	0	421	2	352	1	393	0	367	3	152	0	457	5	426	0	80	1	201	0	230	2	358	2	243	1	255	1	333	1	316	8	434	4	191	0	135	0	291	0	264	0	300	0	319
669	403	0	167	0	360	2	419	1	351	127	391	2	368	6	152	5	454	0	428	2	80	0	202	1	231	0	359	0	244	2	254	2	333	0	313	3	434	2	190	4	136	0	290	0	267	0	303	0	318
670	397	0	172	0	362	1	418	0	349	1	390	1	362	1	154	0	458	0	419	0	79	0	202	0	230	0	363	1	244	19	260	3	330	1	313	11	433	1	189	0	134	0	287	0	267	1	306	0	318
671	396	0	172	0	362	0	415	0	349	0	389	0	359	0	154	0	460	0	417	0	80	1	201	0	230	1	365	0	240	0	261	0	333	0	313	0	435	0	190	0	132	0	286	1	264	0	312	0	317
672	395	3	174	0	364	1	412	0	350	3	385	0	357	0	154	0	454	3	415	0	80	2	199	1	232	0	364	2	241	0	259	0	332	0	313	0	433	4	191	0	132	0	291	1	262	1	310	2	319
673	390	0	173	0	362	0	412	0	349	0	382	0	358	0	146	0	453	0	412	0	79	0	197	0	230	0	358	0	235	1	260	0	329	1	309	0	417	0	190	0	133	0	283	0	260	4	307	0	318
674	392	0	172	0	360	0	416	0	350	0	390	1	358	0	146	0	452	1	417	0	80	0	194	0	230	0	359	1	235	1	256	0	329	2	310	0	415	0	192	0	133	0	285	1	261	0	310	0	322
675	391	0	171	27	362	0	418	1	352	2	391	3	359	6	147	0	451	1	416	2	80	0	196	9	230	0	362	1	236	0	256	0	332	2	309	0	415	2	192	1	133	0	285	0	266	0	311	1	326
676	391	1	171	0	364	0	411	0	351	1	391	0	361	0	147	0	450	0	412	0	80	2	197	1	230	0	360	0	235	0	256	0	331	0	310	2	416	1	191	0	132	0	284	0	266	0	309	0	326
677	389	0	172	0	364	0	410	0	350	0	390	0	361	0	147	0	448	0	411	1	79	0	200	0	230	0	360	1	236	2	256	0	328	1	311	1	417	0	191	0	131	0	284	0	263	0	310	0	326
678	387	0	174	24	361	0	410	0	363	0	386	62	360	0	148	0	448	0	415	0	81	4	198	0	228	0	360	0	248	0	257	0	329	1	323	1	430	17	186	1	132	0	285	0	287	0	311	0	337
679	389	0	174	0	363	0	410	0	364	0	388	0	362	0	149	0	448	0	418	0	81	0	198	0	228	0	363	1	246	0	256	0	328	0	325	0	432	0	184	0	133	1	288	0	289	1	311	0	343
680	388	2	175	0	363	1	409	0	366	1	392	0	361	0	153	0	452	1	420	0	81	0	199	0	229	0	364	2	244	1	256	2	328	0	324	0	435	1	183	0	133	1	289	0	290	1	311	0	342
681	385	0	175	0	363	0	408	0	362	1	391	1	362	0	151	0	447	0	424	0	81	0	202	0	230	1	363	0	244	0	256	0	328	0	325	8	434	0	181	1	133	0	289	0	292	1	311	0	344
682	404	1	177	0	378	1	412	0	363	0	389	3	370	1	152	2	451	1	425	2	75	0	207	0	235	1	370	0	248	0	258	0	336	1	324	0	435	2	185	0	131	0	298	1	294	1	312	1	346
683	398	0	171	0	371	0	381	1	363	1	384	0	369	0	147	0	449	0	417	0	77	1	210	1	242	0	364	4	236	1	260	1	338	0	316	0	426	0	180	0	127	0	290	0	278	1	315	0	336
684	401	6	169	4	373	0	379	1	361	2	383	1	367	4	147	3	446	0	414	22	79	2	208	0	240	0	363	0	238	0	262	2	339	0	315	0	425	1	179	1	127	0	291	13	280	1	315	0	337
685	405	4	176	1	381	0	392	3	367	2	393	1	373	1	148	0	450	1	425	2	78	0	210	0	244	1	367	2	243	1	269	1	341	4	322	0	432	12	181	2	128	0	301	2	288	0	322	1	345
686	407	0	176	1	383	0	388	4	365	0	392	0	372	3	147	0	445	0	424	22	79	0	211	0	244	0	365	0	243	0	268	0	341	0	323	1	431	1	182	0	128	0	300	0	287	0	323	0	346
687	408	55	180	0	387	1	399	2	361	5	398	2	371	36	150	34	445	2	436	1	84	1	214	6	248	10	365	0	255	0	269	3	350	4	322	2	440	3	187	0	130	1	308	1	287	1	325	1	351
688	407	48	181	1	387	0	399	0	361	0	393	1	371	4	150	0	445	1	433	0	84	0	214	0	248	0	364	0	254	0	270	0	352	0	322	1	441	1	186	0	129	0	306	0	286	0	323	0	352
689	411	1	182	0	389	2	403	4	364	1	398	1	380	6	154	0	443	4	439	3	85	0	215	0	250	2	360	3	256	1	282	1	355	1	329	2	444	0	191	1	128	1	309	4	288	1	330	3	355
690	410	1	179	0	380	1	398	8	356	137	398	0	382	1	154	1	438	0	441	1	83	0	215	0	249	4	358	0	255	1	282	3	353	62	334	0	442	1	193	2	129	0	306	57	291	0	332	1	354
691	410	0	181	0	387	1	407	0	368	0	399	0	382	0	153	0	438	0	439	0	84	0	211	0	257	0	353	1	253	0	287	0	357	1	335	0	444	0	192	0	129	0	308	2	293	0	328	0	347
692	414	0	181	0	388	1	404	0	364	0	399	1	381	2	153	0	435	1	440	0	85	0	211	0	258	0	352	0	254	0	289	1	358	1	337	0	448	3	192	0	128	0	311	1	292	0	329	2	351
693	411	6	182	0	391	5	392	47	366	0	402	0	383	16	156	0	438	1	445	1	86	2	214	0	256	0	352	1	256	0	291	2	357	0	338	1	448	2	195	0	127	0	314	1	293	1	333	1	348
694	413	1	180	0	391	0	393	2	365	1	403	0	380	1	157	0	436	2	445	0	87	0	214	2	258	0	354	0	258	2	293	1	356	1	339	1	448	2	193	0	128	0	312	1	295	2	332	2	354
695	409	0	181	28	391	1	395	1	362	0	400	2	378	3	155	0	434	2	442	24	86	2	211	0	258	1	353	2	259	2	293	0	360	0	342	1	447	7	191	1	127	1	313	1	294	0	332	3	355
696	407	5	182	0	390	41	395	0	364	0	402	0	377	0	155	0	433	0	446	24	85	5	211	1	259	0	356	1	259	1	296	0	360	0	345	0	449	72	192	0	131	0	313	14	296	0	333	0	354
697	405	1	183	0	391	0	396	1	366	0	403	0	378	0	156	1	433	0	443	0	85	1	211	0	258	0	358	0	257	1	294	2	357	5	348	0	449	0	191	0	130	0	314	29	293	0	335	0	352
698	405	9	185	0	390	0	396	2	364	1	403	1	378	12	157	0	431	0	442	1	84	1	211	1	257	2	362	3	255	2	294	0	356	2	345	4	450	0	190	0	130	1	315	1	291	1	333	0	349
699	405	1	180	0	394	0	398	1	359	1	407	0	386	0	158	0	428	3	434	2	84	15	214	0	258	0	360	0	256	1	289	1	350	1	335	1	450	1	188	0	126	0	311	0	292	0	336	1	351
700	407	2	181	0	392	4	398	2	360	3	406	4	385	3	158	2	424	1	435	1	85	1	216	1	262	3	359	3	257	2	292	0	349	2	337	9	454	4	191	0	125	2	313	1	292	1	335	1	347
701	409	0	181	0	393	0	397	0	358	0	403	0	382	1	157	0	420	1	433	0	82	0	215	1	262	2	358	0	257	0	289	0	346	0	330	0	453	0	189	0	123	0	312	0	290	0	336	1	342
702	408	6	177	1	390	2	385	1	369	3	414	2	372	0	157	1	427	0	421	0	86	0	216	1	266	0	354	0	259	0	286	1	350	1	327	0	449	4	186	0	127	0	308	2	295	2	327	2	347
703	410	0	177	0	388	1	386	0	369	0	414	0	371	1	156	0	426	0	420	0	86	0	213	0	265	0	353	0	257	0	281	0	347	0	329	1	451	0	186	0	127	0	310	0	292	0	324	1	347
704	410	8	176	1	390	3	395	2	374	3	409	2	369	2	160	0	427	4	420	0	85	0	215	0	263	1	350	1	263	4	280	0	350	4	337	0	446	3	183	0	122	0	315	1	295	2	318	1	343
705	405	0	175	0	387	0	394	0	371	127	393	0	364	17	154	29	405	0	413	0	84	4	213	0	258	20	341	0	264	3	280	0	343	0	344	1	449	109	183	1	121	0	315	0	302	0	311	0	352
706	409	4	175	0	389	0	397	0	379	0	396	0	368	0	153	0	408	3	412	1	84	0	212	0	259	0	343	0	264	1	281	1	348	1	343	0	451	5	183	1	123	0	317	3	305	3	310	0	352
707	416	1	178	0	389	1	413	2	385	0	410	1	381	2	153	0	426	1	424	0	86	1	218	0	266	0	355	1	264	0	285	0	355	0	346	0	457	1	191	0	125	0	332	2	311	0	320	2	352
708	413	2	180	0	390	1	415	0	386	2	412	0	384	1	150	2	429	2	427	2	85	0	218	1	264	0	359	1	265	0	285	1	353	1	347	2	456	2	192	0	124	0	332	2	312	1	321	1	352
709	413	0	180	0	393	0	413	0	389	0	413	0	383	0	148	0	427	0	427	0	84	0	218	0	261	0	357	0	259	0	285	0	354	1	343	0	456	0	192	0	124	0	329	0	309	0	320	0	357
710	398	0	178	0	384	0	408	0	384	0	414	0	378	0	145	0	427	0	425	0	81	0	214	0	256	1	353	1	258	0	279	0	345	0	341	0	451	0	193	0	125	0	327	0	307	0	315	0	351
711	398	5	180	1	382	2	405	3	392	2	421	2	379	0	145	0	428	0	426	1	79	1	214	0	260	0	352	1	263	1	280	4	342	0	342	0	450	2	194	0	127	0	327	0	309	0	317	2	351
712	394	1	178	0	383	1	403	0	393	0	416	0	378	0	142	0	429	1	427	0	79	2	213	0	261	0	352	0	263	0	276	0	346	0	338	0	447	1	195	0	127	0	331	1	312	0	314	0	351
713	391	0	180	0	384	0	398	0	393	0	414	0	379	0	142	0	428	1	428	0	81	0	211	0	263	0	353	0	263	0	279	0	349	0	340	1	446	0	197	0	127	0	330	0	313	0	312	1	352
714	403	1	187	0	397	2	399	0	405	0	426	2	380	24	142	0	437	2	444	0	83	1	215	0	267	0	366	0	270	1	285	3	361	1	342	1	468	2	205	0	131	0	342	1	320	0	315	0	359
715	406	2	188	0	398	0	401	0	407	1	423	2	381	0	141	0	437	3	445	3	83	0	218	0	269	0	370	1	272	0	286	0	362	1	341	0	467	3	205	0	133	0	344	0	321	1	316	0	360
716	405	0	183	0	400	1	399	0	406	0	421	1	386	2	144	0	438	1	440	0	83	1	219	0	273	0	371	0	275	0	286	0	362	0	341	0	464	1	204	0	133	0	339	0	319	0	316	4	361
717	406	0	181	0	402	4	401	3	408	3	421	65	385	0	143	5	440	3	442	3	82	2	217	0	272	2	372	2	274	10	286	36	361	1	345	1	464	0	202	0	134	0	339	0	321	0	317	0	362
718	409	0	182	0	401	0	400	0	408	1	425	0	388	0	144	0	439	0	442	1	82	0	215	0	271	0	375	0	274	0	288	0	362	1	345	0	462	0	203	1	134	0	338	0	320	0	315	2	367
719	410	1	181	0	395	1	401	0	402	0	412	1	384	0	142	0	434	1	432	0	80	1	212	1	272	0	369	1	273	0	284	0	357	0	344	1	459	0	199	0	131	0	329	0	316	1	311	0	356
720	410	2	180	0	399	12	402	1	402	1	413	1	383	1	143	0	437	1	431	2	80	0	212	0	270	2	370	161	271	3	287	1	354	2	342	1	464	1	202	14	130	0	329	0	317	1	312	2	357
721	411	4	181	1	399	0	403	0	403	2	409	0	386	1	141	0	441	0	430	0	80	0	212	0	268	1	371	2	272	0	286	0	353	0	342	0	463	2	198	0	128	0	330	2	318	0	315	2	358
722	404	0	181	0	396	0	399	0	402	0	405	0	383	0	141	0	440	0	433	0	79	0	211	1	264	1	367	0	275	0	287	0	354	0	340	1	462	0	196	0	128	0	335	0	319	0	312	0	359
723	417	3	194	0	408	0	404	0	415	1	409	3	392	0	139	0	446	0	444	8	79	0	216	1	268	0	374	2	288	1	292	1	360	0	348	2	468	1	202	2	128	1	350	2	317	3	317	2	370
724	419	1	196	0	410	0	403	3	415	3	407	0	390	0	138	0	444	0	445	2	80	1	217	1	269	0	373	0	287	1	297	0	358	0	348	0	467	8	204	0	126	0	351	0	316	0	321	1	374
725	418	0	195	34	408	0	410	0	411	1	405	0	399	1	138	0	445	0	448	0	82	0	223	0	271	0	384	0	290	0	300	1	357	0	350	0	466	0	208	1	129	1	352	0	316	1	324	0	373
726	420	0	195	0	411	0	412	0	411	0	408	1	403	1	135	0	448	0	447	0	83	0	221	12	274	2	380	1	294	0	300	71	359	0	352	0	464	0	209	0	130	0	350	28	316	0	324	134	376
727	421	0	196	0	404	180	408	1	412	0	407	1	404	0	137	0	447	2	443	0	84	23	226	1	272	0	381	0	294	0	302	0	362	2	352	8	463	1	209	0	133	0	350	158	317	0	323	0	377
728	424	1	198	1	401	179	413	1	414	1	408	0	403	0	136	0	450	1	440	1	83	0	225	0	269	0	384	2	294	27	301	2	366	2	354	0	462	2	209	2	135	0	349	120	318	2	323	0	378
729	428	3	199	1	404	1	415	3	414	1	410	2	400	4	136	0	452	0	440	4	82	17	225	1	268	2	383	6	293	1	302	2	364	0	355	0	461	1	208	2	134	0	350	2	317	2	326	2	377
730	426	0	198	0	405	0	414	0	410	1	403	0	394	0	135	0	448	1	437	0	80	0	226	0	265	0	380	0	289	0	300	1	365	0	352	0	455	0	206	0	130	0	348	0	317	1	326	0	371
731	427	0	199	1	405	0	416	0	410	0	399	2	395	2	138	0	449	0	436	0	80	0	230	0	271	0	384	0	290	0	303	1	367	0	358	0	462	0	207	0	131	0	345	1	317	0	328	0	372
732	428	1	201	0	408	1	417	2	403	1	399	1	390	0	136	0	450	1	438	2	81	0	228	0	269	0	386	3	291	28	304	4	366	0	355	3	462	106	208	1	131	0	349	0	315	0	330	0	372
733	428	0	201	1	406	0	417	0	402	0	399	0	390	0	134	0	450	0	437	0	81	0	229	1	270	0	384	0	294	0	305	0	367	0	354	1	458	1	211	1	133	0	349	0	315	0	328	0	371
734	435	1	204	0	421	3	420	0	401	1	410	2	393	1	136	0	458	1	443	1	83	0	230	1	275	1	385	2	295	0	310	3	381	1	358	0	467	2	214	1	134	0	357	1	313	0	331	23	377
735	437	1	207	0	423	1	418	0	400	0	412	2	391	1	136	6	459	1	445	2	82	0	229	0	272	0	389	6	295	2	307	24	382	1	354	0	465	0	211	57	134	9	359	5	314	0	331	1	379
736	437	0	206	0	419	0	409	0	403	0	414	1	391	0	137	0	465	1	449	0	82	0	232	0	273	0	390	0	299	0	306	0	380	1	352	0	460	0	204	0	136	0	358	0	311	0	331	0	373
737	439	0	207	0	419	2	411	1	401	0	418	0	395	2	137	0	469	1	449	0	83	1	233	0	271	0	398	1	299	0	306	0	384	1	360	1	465	0	205	0	139	0	364	1	311	0	331	1	377
738	437	2	208	0	419	1	413	0	405	0	422	0	395	3	137	1	469	1	449	36	83	6	236	0	272	0	400	0	297	0	308	1	386	1	360	1	466	1	207	0	140	1	362	1	309	1	332	1	380
739	422	2	210	0	418	1	419	1	404	0	428	3	398	3	135	0	472	1	451	0	83	0	237	1	276	0	403	1	298	2	306	4	385	0	361	1	458	128	209	1	140	12	361	0	311	1	330	1	378
740	422	1	213	0	426	0	417	0	402	1	423	1	395	0	133	0	475	1	456	1	84	0	236	0	275	1	408	0	301	0	307	0	388	0	361	0	463	1	210	0	143	0	359	0	309	0	328	0	371
741	417	3	215	0	432	0	413	1	402	0	424	2	394	34	131	0	474	0	453	3	84	0	235	17	276	0	405	0	303	0	306	16	386	0	359	1	465	1	212	0	144	0	360	2	310	0	329	0	378
742	396	8	210	0	434	1	412	0	392	118	424	0	392	1	130	1	475	0	456	0	85	1	235	1	276	0	407	0	302	3	305	3	386	1	359	0	462	0	215	0	143	0	359	0	311	0	331	0	377
743	396	3	205	31	437	1	414	0	389	1	424	0	394	2	132	0	472	0	457	0	85	0	235	1	276	0	411	0	301	2	308	3	378	1	357	3	462	0	215	1	143	0	362	0	304	0	333	0	377
744	421	58	206	1	433	0	419	1	396	0	424	2	395	0	132	2	464	2	449	36	85	0	235	2	275	0	417	0	304	10	307	89	382	1	360	3	468	4	213	0	143	0	366	1	304	2	336	3	384
745	432	1	211	1	430	0	409	1	399	0	422	2	387	0	131	0	462	2	440	1	84	0	229	0	275	1	408	1	301	1	319	1	380	2	352	1	467	2	206	0	140	0	368	1	306	1	322	0	386
746	436	0	210	0	429	0	409	0	399	0	421	0	389	1	125	0	463	1	442	1	84	2	227	0	277	0	407	1	299	0	318	0	378	0	352	0	469	0	204	0	140	0	370	0	306	0	324	0	386
747	434	4	210	0	428	0	409	2	397	0	428	0	393	11	124	0	461	0	438	29	86	0	228	0	279	0	405	0	299	0	318	0	379	0	355	2	469	3	204	0	140	0	373	1	306	1	323	0	385
748	444	3	209	1	426	2	410	0	400	0	433	0	388	3	124	3	463	3	437	2	86	0	230	0	276	1	404	4	302	2	312	1	377	1	356	1	472	2	205	0	143	0	371	6	305	1	321	0	386
749	444	3	213	2	436	2	416	0	392	0	445	0	389	3	124	6	461	0	431	1	82	0	231	0	282	0	398	0	306	0	313	1	379	0	352	4	480	3	202	1	146	0	368	0	298	0	326	1	387
750	448	0	213	0	437	0	420	0	390	0	444	0	386	1	123	0	459	0	430	0	82	0	229	0	278	0	399	0	303	0	311	3	375	0	348	2	474	1	204	0	148	0	366	0	298	0	329	0	386
751	461	3	214	0	447	1	430	2	391	7	457	0	392	1	127	0	477	0	440	1	82	1	231	1	280	1	409	3	308	2	315	0	378	0	349	0	474	2	207	1	156	0	369	0	304	2	334	4	393
752	463	0	209	0	447	0	428	0	393	1	455	1	395	0	126	0	476	0	442	0	81	0	228	0	279	0	413	0	312	1	309	0	385	0	351	1	472	0	207	0	158	0	369	0	303	0	329	0	391
753	465	2	213	1	447	2	430	2	396	2	455	0	392	1	126	2	476	0	440	2	80	0	229	0	284	2	416	1	314	1	314	2	388	0	354	1	475	3	208	0	159	0	369	1	302	0	332	0	393
754	462	0	214	2	448	1	430	9	393	1	454	2	393	13	128	23	479	2	442	1	80	38	227	0	283	1	415	3	311	2	311	3	385	2	353	0	471	4	211	0	159	0	368	2	301	3	331	0	395
755	448	2	212	5	438	1	426	0	387	1	451	0	394	0	127	0	480	3	443	0	81	0	222	0	284	0	417	1	310	25	307	1	382	2	352	0	472	1	208	1	159	2	368	1	301	0	329	0	396
756	457	0	215	0	429	4	417	3	396	0	466	0	402	0	123	0	494	0	458	0	85	1	225	0	285	0	417	1	313	26	305	1	386	93	365	174	499	1	214	0	164	0	388	1	315	0	328	1	399
757	460	1	215	1	442	0	441	2	397	0	467	0	403	3	121	0	492	1	463	35	85	0	225	0	283	0	419	1	310	0	306	0	386	0	367	0	502	4	214	1	164	0	388	0	318	0	327	0	400
758	461	3	216	0	442	2	438	2	393	0	466	2	400	1	119	0	488	0	473	1	86	0	224	3	284	2	423	4	309	2	306	0	387	3	365	1	500	2	215	0	164	0	390	2	318	1	326	2	400
759	463	0	218	0	446	0	449	1	399	0	468	89	401	57	120	0	496	2	475	179	86	12	225	14	287	27	427	204	318	13	310	11	391	0	368	13	500	56	223	3	165	0	391	61	331	2	323	0	403
760	463	0	221	0	447	0	451	0	397	0	468	1	399	1	120	0	492	0	472	0	86	0	227	0	287	0	430	1	319	0	307	0	396	0	363	0	497	0	224	0	171	1	393	0	327	1	322	0	415
761	469	0	221	0	448	62	453	0	398	0	467	0	402	0	120	1	492	0	472	0	85	0	228	1	287	0	430	1	318	0	308	0	396	1	363	2	496	0	225	0	171	0	392	1	329	0	317	0	417
762	471	0	219	0	454	1	453	1	402	0	466	0	403	0	120	0	493	2	473	186	87	1	228	0	288	1	430	5	321	1	304	1	394	0	364	0	497	2	228	0	172	0	391	1	327	0	318	1	418
763	475	1	218	0	452	0	457	0	406	0	462	2	404	0	121	0	493	0	474	1	85	0	231	0	286	0	434	0	321	0	298	0	390	0	358	0	500	2	223	1	169	0	393	1	325	0	321	0	415
764	479	1	220	0	455	0	461	1	406	0	464	0	402	0	122	0	492	0	477	0	85	0	231	0	286	0	439	0	320	0	300	0	388	0	359	0	507	0	224	0	170	0	394	0	326	0	324	0	414
765	475	178	221	0	454	1	461	0	407	2	464	6	401	2	122	19	495	2	479	1	85	0	231	0	288	1	443	1	321	0	300	3	389	1	359	2	508	2	224	2	171	0	394	1	325	0	327	1	418
766	476	0	216	0	453	0	463	0	406	119	472	0	401	0	122	0	498	0	475	0	86	0	230	0	288	0	442	0	320	0	300	2	389	0	359	0	506	2	223	1	171	0	396	1	325	0	328	0	417
767	476	4	218	3	450	3	461	4	408	2	465	1	402	1	114	0	501	1	476	2	87	0	232	0	285	0	438	1	317	2	298	0	385	0	359	1	498	5	223	1	172	0	391	1	329	2	326	2	422
768	474	2	220	0	452	1	453	0	405	0	465	2	399	1	110	0	500	0	470	35	87	1	228	0	285	0	434	2	320	1	298	0	389	0	357	6	499	217	226	23	173	0	389	7	332	0	319	1	420
769	470	0	222	1	454	1	456	0	401	0	465	1	401	0	111	0	501	0	471	0	87	0	229	0	283	0	432	0	320	0	299	0	391	0	357	0	499	0	228	1	173	1	391	0	332	0	320	0	420
770	471	2	224	0	454	2	458	0	402	0	465	0	400	0	111	0	505	0	470	1	86	0	228	0	284	0	432	0	320	0	298	0	391	0	357	1	502	0	228	1	174	0	392	0	331	0	321	0	421
771	476	2	222	1	453	3	459	44	400	0	464	0	405	1	112	0	507	1	470	1	88	1	229	0	287	0	431	0	321	3	302	1	391	0	354	0	501	1	228	0	175	0	393	1	333	0	326	1	422
772	478	0	220	0	452	0	463	1	399	0	466	0	404	1	114	0	507	1	471	0	88	0	228	1	285	0	436	0	324	0	300	2	394	0	351	0	498	0	229	0	174	0	393	0	333	0	326	0	424
773	475	1	229	0	449	1	458	1	398	0	462	0	406	1	117	0	506	3	467	4	88	7	229	0	288	0	432	3	321	0	296	0	394	1	357	0	505	0	233	2	176	1	396	1	336	1	323	0	429
774	475	0	230	1	446	2	456	0	399	4	459	2	408	4	116	0	502	1	462	35	88	8	228	0	288	0	433	0	323	24	296	21	393	5	358	13	510	0	234	17	175	87	395	22	333	0	327	1	434
775	475	0	231	0	443	0	453	1	398	0	461	2	410	0	116	0	501	0	463	1	88	2	229	0	290	0	432	0	325	0	295	0	397	0	359	0	511	2	234	0	175	0	394	1	334	0	326	0	435
776	477	0	229	0	444	1	448	0	398	0	464	0	409	0	115	0	500	0	460	30	87	2	230	0	292	0	430	0	326	0	290	0	396	0	359	0	512	2	234	1	174	0	395	0	333	1	325	0	436
777	480	6	228	1	438	4	444	1	394	1	460	3	409	6	114	1	495	2	455	1	89	5	224	0	287	2	432	3	326	0	285	1	391	1	359	1	513	2	234	0	175	0	391	4	337	0	319	0	429
778	482	0	227	0	438	0	447	0	397	0	460	0	410	17	116	0	494	1	455	0	90	3	222	1	285	0	437	0	324	0	282	0	391	1	362	2	511	0	236	0	173	0	392	0	339	1	321	0	430
779	479	0	230	0	438	1	448	2	401	1	460	2	411	2	120	0	498	0	453	4	89	2	222	1	283	3	445	2	326	0	291	6	388	1	365	0	509	0	236	0	172	1	394	4	335	1	319	3	429
780	478	0	228	40	434	0	443	1	396	1	456	2	412	1	118	0	494	1	449	1	91	0	221	0	281	0	439	198	326	24	286	4	382	0	366	14	505	0	237	0	172	0	384	9	337	1	317	1	429
781	481	0	235	0	433	2	446	1	403	0	460	0	411	0	119	1	497	2	452	0	91	1	222	0	281	0	439	0	326	0	283	2	380	3	365	1	504	1	239	0	172	0	384	2	335	3	314	1	429
782	481	0	240	0	434	4	451	2	401	0	462	0	409	1	120	3	494	1	458	0	91	0	217	0	281	0	441	2	331	0	286	1	375	1	365	0	502	4	238	0	174	0	384	0	330	0	316	0	422
783	487	0	244	0	442	1	454	1	402	104	468	3	414	1	120	0	498	1	463	13	94	0	217	0	282	0	441	1	329	26	288	0	376	2	366	0	505	2	240	0	180	0	385	4	333	1	316	0	423
784	489	0	243	0	444	0	453	0	402	0	471	2	414	0	121	0	498	2	462	0	93	0	217	0	282	0	442	1	330	0	288	6	376	0	366	1	509	1	242	0	181	0	384	2	330	1	317	0	423
785	485	0	244	0	443	1	454	0	402	0	474	0	414	1	120	0	493	0	461	0	92	0	218	0	280	0	446	0	330	0	289	0	374	0	366	2	508	1	244	0	182	0	381	0	329	1	318	0	425
786	496	0	248	0	455	0	457	0	409	1	491	1	413	0	117	0	510	3	474	2	90	12	225	1	288	2	457	6	327	1	295	1	375	0	368	0	513	4	253	1	188	0	403	0	336	1	322	0	427
787	494	0	251	0	454	1	461	0	409	0	489	2	415	0	117	0	516	3	481	1	90	12	227	1	287	2	454	0	330	2	295	1	375	0	369	0	518	3	255	1	189	0	409	1	336	0	325	1	427
788	495	1	250	2	459	2	461	0	409	0	489	0	420	1	118	0	517	1	480	0	92	1	227	0	291	0	453	1	329	0	295	0	377	1	371	0	518	0	255	0	193	0	410	0	339	0	329	0	433
789	497	0	249	0	455	0	460	0	405	99	493	0	421	0	117	0	519	0	481	0	94	0	227	0	292	0	458	0	331	0	295	0	376	0	373	0	517	0	254	0	193	0	411	0	340	1	328	0	438
790	500	2	251	1	453	1	459	0	410	0	495	1	423	2	119	0	519	1	481	2	94	0	226	0	292	1	457	3	330	0	297	2	377	1	373	1	516	0	255	0	194	0	414	2	339	0	325	3	438
791	498	0	249	0	452	1	460	0	408	0	489	0	416	13	120	0	517	1	476	26	97	0	221	0	290	1	459	0	326	1	297	0	370	1	368	3	509	1	252	0	194	0	412	16	339	2	326	1	436
792	496	1	251	0	462	0	460	0	406	1	490	0	427	3	124	1	527	1	477	1	97	1	224	1	293	1	469	4	336	4	298	0	381	0	378	2	529	0	255	0	195	0	416	31	340	0	343	2	435
793	486	3	248	0	454	0	458	0	395	1	477	1	423	1	129	0	530	3	466	0	97	0	226	0	285	0	471	2	330	0	290	0	378	1	379	1	525	1	251	0	187	0	404	0	343	0	346	0	420
794	489	2	250	1	459	0	459	0	395	1	478	0	421	1	127	0	531	0	470	0	99	9	224	0	285	0	474	0	329	0	287	2	379	3	376	0	526	2	250	0	186	0	402	22	344	1	344	1	423
795	491	2	250	0	458	0	461	0	395	0	473	3	420	1	126	16	533	1	468	32	98	0	222	0	286	0	476	0	332	1	287	2	379	0	378	3	526	0	250	0	186	0	399	0	346	0	343	0	420
796	495	2	254	0	457	1	467	1	394	1	475	1	422	0	128	1	530	3	465	1	99	1	221	2	287	0	485	0	335	1	287	2	378	1	383	3	522	1	250	0	185	0	401	2	349	0	344	1	417
797	500	0	258	0	458	2	464	0	396	2	477	0	423	0	130	0	543	3	468	0	98	0	223	0	287	1	485	1	340	0	278	0	377	0	379	0	519	2	247	0	188	0	400	0	351	0	346	2	423
798	506	2	259	1	459	0	469	1	396	2	479	0	426	0	132	0	547	2	470	2	99	2	220	0	285	0	484	0	337	1	278	0	378	0	381	1	516	0	249	0	190	0	403	0	352	0	346	1	426
799	515	1	260	0	457	1	466	1	397	1	479	1	425	0	132	0	545	1	468	2	98	0	217	0	285	0	479	1	334	1	278	1	380	2	383	0	518	2	250	0	188	1	402	2	354	1	347	0	425
800	510	5	261	0	458	6	462	1	395	11	473	29	423	0	129	1	542	0	465	2	99	0	214	0	283	0	475	0	329	0	273	1	379	3	371	3	509	0	249	0	184	0	394	1	354	0	343	0	421
801	506	0	262	2	454	0	449	0	396	0	477	0	414	10	129	32	538	1	461	30	99	12	212	0	275	1	469	1	332	1	268	28	381	0	367	0	509	0	243	0	179	0	392	1	346	0	347	0	422
802	505	0	258	0	452	1	452	1	397	1	473	0	413	199	129	24	539	0	463	4	101	46	212	85	274	14	467	0	334	2	267	1	382	2	367	19	509	2	242	0	180	0	391	1	348	0	347	0	423
803	505	2	257	0	451	1	453	0	394	1	475	2	416	0	132	0	539	0	465	1	101	0	217	0	273	1	468	1	337	1	264	0	379	2	367	0	506	2	242	0	181	0	392	3	346	1	348	1	425
804	503	1	256	2	453	40	451	2	392	1	474	3	415	2	130	8	540	0	463	132	101	12	218	1	273	1	469	3	336	2	261	2	379	1	368	16	504	25	240	0	180	14	393	22	341	0	349	1	427
805	504	0	257	0	452	1	450	1	386	1	474	1	417	0	131	0	540	0	466	20	103	2	217	0	273	0	471	1	337	0	262	0	380	2	368	0	504	0	242	0	180	0	392	0	342	1	350	0	430
806	505	4	256	10	450	0	451	0	386	0	470	0	415	0	131	4	539	3	467	20	102	1	216	0	274	1	473	1	338	0	263	0	383	0	370	1	501	0	241	0	183	0	393	1	345	0	350	0	433
807	484	11	249	54	445	1	446	50	359	9	473	0	421	1	131	1	539	3	468	57	99	2	218	4	269	8	468	2	338	0	264	1	387	3	361	169	499	0	242	1	185	0	388	0	354	0	346	0	434
808	496	0	248	2	449	1	441	1	359	12	472	2	418	1	130	0	530	0	470	1	101	2	214	5	272	3	467	0	331	0	261	1	384	1	363	0	495	1	243	22	188	0	390	0	352	0	348	0	429
809	498	2	255	0	448	1	441	0	376	1	470	0	418	1	128	0	534	0	473	1	100	0	214	0	273	0	466	0	332	1	261	0	381	1	361	1	492	1	244	0	189	0	387	0	349	1	350	1	427
810	502	0	257	0	448	2	444	0	381	1	467	0	416	11	128	37	536	0	474	0	99	0	213	0	275	33	461	2	335	0	264	0	385	1	362	1	492	0	243	0	188	0	386	0	350	0	347	0	428
811	501	1	258	1	448	0	448	5	382	1	465	0	416	0	128	0	537	1	475	1	97	1	214	0	274	1	462	1	336	0	262	0	386	1	364	0	497	1	244	0	189	0	385	0	349	0	347	0	427
812	501	0	259	0	451	1	450	0	384	0	460	1	414	2	128	1	538	0	477	0	98	0	214	0	273	1	463	0	337	0	264	0	389	0	365	0	493	0	243	0	189	0	379	1	348	0	349	0	428
813	497	1	260	0	449	1	448	0	383	1	454	0	417	2	131	1	532	0	477	0	97	1	215	0	269	1	460	0	333	0	264	0	380	2	363	1	489	1	239	1	186	0	378	0	352	0	352	0	430
814	498	0	260	0	455	0	448	0	381	1	455	0	420	1	131	0	533	0	477	3	100	0	214	0	272	0	461	0	333	0	266	0	384	0	363	0	490	1	241	1	187	0	379	0	354	0	355	0	428
815	497	1	261	0	457	4	448	1	380	0	455	1	418	2	132	0	535	0	475	2	98	0	212	0	274	0	461	0	334	0	269	0	385	0	361	0	488	0	239	2	186	0	382	0	353	0	355	1	426
816	496	34	263	1	460	24	444	48	379	0	454	0	417	2	132	0	537	0	474	1	99	1	214	0	276	0	462	0	331	0	269	1	386	1	357	0	491	1	243	1	186	68	380	0	350	0	356	0	428
817	497	1	265	0	460	2	445	1	379	0	456	2	413	1	134	0	537	1	476	1	98	2	216	0	276	0	471	2	333	0	272	0	383	0	358	2	495	0	242	2	189	0	380	0	349	1	358	0	427
818	496	0	262	1	462	0	436	0	384	0	455	1	409	2	136	0	532	0	471	1	99	0	214	2	275	1	466	0	326	0	270	0	376	1	354	0	488	1	238	1	184	0	385	0	351	0	356	0	425
819	495	0	263	0	464	1	439	0	392	2	458	0	406	1	136	0	532	0	471	0	98	2	217	0	276	0	467	0	326	1	278	0	378	0	353	0	492	0	240	0	187	1	386	1	348	1	356	0	420
820	495	0	264	0	463	0	443	0	394	0	457	0	409	2	136	0	531	0	468	0	98	1	215	0	277	2	472	0	328	0	279	0	378	0	356	0	491	1	239	1	185	0	386	0	342	0	350	0	417
821	499	2	261	0	463	0	441	1	397	0	459	0	409	1	138	0	538	0	471	1	98	0	217	0	280	0	477	0	328	0	277	0	377	0	359	0	496	1	238	0	183	0	389	0	344	0	355	0	419
822	498	0	258	0	462	0	442	0	400	0	461	0	410	0	138	15	539	0	476	0	98	1	220	7	285	0	474	0	326	0	277	1	378	0	359	0	496	7	239	1	183	0	388	0	343	0	355	160	420
823	501	1	259	0	459	0	444	0	402	1	460	1	411	1	140	0	541	4	475	2	100	0	222	0	284	1	474	0	326	1	276	0	375	1	362	0	500	2	240	0	187	0	393	1	341	0	355	0	422
824	500	0	258	0	462	0	444	1	402	0	455	1	413	13	143	0	543	1	472	20	101	0	222	0	285	0	473	0	322	1	276	0	377	0	362	5	500	2	242	0	186	0	393	0	340	0	356	0	421
825	503	0	258	2	463	2	452	1	412	1	448	2	411	1	146	1	536	1	471	4	100	4	222	0	277	1	476	1	322	0	275	0	377	1	364	2	499	3	242	1	185	0	388	5	339	1	365	2	417
826	503	0	257	0	466	0	452	0	414	1	447	0	411	1	145	0	537	1	471	2	101	1	221	0	278	1	474	1	321	0	273	0	377	1	362	0	500	0	241	0	186	1	385	0	338	0	368	1	421
827	495	1	256	0	451	0	440	0	406	4	441	1	399	2	141	0	518	0	457	1	99	1	216	1	273	0	465	2	314	0	269	0	373	0	356	0	492	1	237	0	181	0	382	0	332	0	367	3	407
828	495	0	255	0	455	1	442	0	405	0	446	0	401	0	139	1	515	0	456	0	99	0	215	0	273	1	463	0	313	0	268	0	372	0	354	0	488	0	237	0	182	0	381	0	336	0	367	0	409
829	499	2	257	0	466	1	444	2	418	0	454	1	404	2	142	0	527	1	465	4	100	0	219	1	277	1	470	0	321	0	275	0	379	1	359	1	487	1	239	0	188	0	387	0	338	0	368	1	410
830	499	0	256	0	468	3	442	3	414	4	457	2	402	1	144	0	526	2	464	1	101	0	218	0	274	0	471	2	325	1	275	2	381	0	358	0	493	0	239	0	189	0	388	0	336	1	371	1	412
831	495	2	256	0	479	0	447	1	414	1	462	2	400	10	147	25	527	0	463	0	98	0	219	2	276	2	470	0	325	0	271	0	385	1	353	1	500	1	239	0	193	0	394	1	351	0	367	1	419
832	494	0	254	0	477	5	448	1	413	2	460	4	404	3	148	0	527	1	462	0	99	0	218	0	274	0	471	2	323	1	269	0	387	1	349	1	498	0	239	0	193	1	394	0	353	1	365	0	420
833	493	2	252	0	474	0	442	0	411	0	458	0	406	0	141	0	528	0	461	1	99	0	217	1	274	1	467	0	320	0	266	0	386	0	346	0	495	1	240	0	192	0	393	0	355	1	366	1	423
834	475	0	242	1	459	0	435	0	399	0	459	0	410	1	139	0	521	0	463	0	98	0	214	1	286	1	455	0	325	1	262	0	377	1	329	0	494	10	242	1	199	0	375	1	346	0	365	1	418
835	478	2	241	0	460	0	437	0	398	2	460	0	414	0	138	0	522	0	461	0	98	0	214	0	288	0	454	0	322	0	260	0	378	3	327	0	496	0	243	0	199	0	373	0	349	0	365	1	417
836	477	0	241	0	460	0	437	0	402	1	463	0	410	0	139	0	525	2	464	0	99	0	215	0	285	0	454	0	321	0	260	1	378	0	327	1	498	1	242	0	197	0	372	0	351	0	367	0	414
837	480	2	241	1	461	2	433	17	401	3	462	2	408	1	141	0	529	6	463	1	102	0	215	1	285	1	454	2	321	1	258	0	380	1	328	1	501	3	243	0	196	1	368	0	350	2	367	0	413
838	478	0	239	0	462	0	434	0	399	0	462	1	408	0	143	0	527	0	464	0	102	0	215	0	284	1	453	0	318	20	259	0	381	0	329	0	503	0	244	0	194	0	367	3	350	0	367	0	414
839	483	0	238	0	467	2	435	2	395	0	468	0	417	1	145	0	530	1	470	0	105	0	216	0	288	1	455	3	311	18	262	0	389	1	329	1	513	1	247	0	196	0	375	4	350	0	372	2	418
840	484	2	229	0	468	1	433	0	391	1	470	2	416	9	145	3	533	1	471	0	105	0	216	12	287	0	444	186	316	18	261	6	387	1	327	15	517	2	246	3	198	0	375	44	346	0	369	163	422
841	483	0	229	1	466	0	432	1	392	0	470	0	415	1	147	0	529	2	468	0	104	1	216	0	288	0	446	1	316	2	265	0	384	0	324	2	518	1	249	0	197	0	377	2	349	0	370	0	423
842	484	0	230	0	465	1	432	0	392	0	467	0	417	0	145	0	525	1	464	0	104	0	216	1	285	0	442	0	317	0	266	0	380	0	323	1	518	0	250	1	192	0	377	0	348	0	370	0	417
843	470	219	234	0	446	1	419	0	395	1	450	0	405	0	144	0	512	3	453	137	105	0	210	0	279	20	440	8	315	0	266	0	374	0	323	1	515	68	245	0	187	0	373	0	350	0	364	1	425
844	464	0	234	0	448	1	416	2	393	2	453	1	404	1	144	0	518	0	454	2	105	0	207	0	277	0	439	1	319	0	265	0	376	0	328	2	510	0	242	2	187	0	370	1	349	1	363	0	426
845	467	0	237	0	452	2	418	1	398	2	457	1	409	1	140	0	538	1	458	1	106	0	205	1	272	0	444	0	333	0	272	1	380	2	335	1	518	2	248	1	189	0	373	1	359	0	368	1	434
846	462	0	238	0	451	0	420	0	399	2	457	1	409	38	140	23	541	0	459	0	105	6	205	1	276	0	448	0	332	1	275	1	379	1	338	1	519	3	249	0	188	0	372	38	360	0	368	0	433
847	470	0	238	0	449	1	421	0	402	1	457	0	405	11	139	0	540	1	461	0	105	0	206	0	276	0	453	4	328	21	269	24	376	1	338	0	519	2	250	0	188	13	370	3	361	1	369	0	434
848	473	0	240	0	448	1	421	0	402	1	459	0	404	0	139	0	542	0	461	1	104	0	205	0	275	2	457	2	328	0	272	0	375	3	337	1	516	0	249	2	190	0	368	0	360	0	370	2	433
849	480	10	240	0	447	1	420	0	403	1	460	121	405	93	140	8	539	3	458	44	102	14	205	28	273	1	453	0	327	8	272	5	373	4	338	1	515	6	248	0	190	1	370	23	362	1	369	4	433
850	476	0	240	0	451	0	418	0	403	0	458	1	407	13	140	0	540	0	458	18	103	1	206	0	272	1	455	2	330	0	273	0	372	3	336	0	515	1	248	2	189	1	368	0	363	0	369	0	435
851	480	1	244	1	442	2	417	0	406	1	465	2	408	1	138	0	541	2	462	1	106	0	208	1	275	0	447	3	335	1	271	2	370	1	342	1	517	0	247	0	189	0	368	0	368	2	365	0	439
852	472	82	242	0	443	0	419	2	404	0	468	18	405	3	139	4	549	1	465	0	105	0	208	0	277	0	449	2	331	21	273	1	365	3	339	15	512	2	247	2	190	0	370	5	365	0	364	170	437
853	478	2	244	0	442	0	421	0	404	1	467	3	403	0	139	0	545	0	466	0	105	1	206	0	277	0	448	2	332	0	276	1	368	4	337	1	510	0	246	0	190	0	369	0	365	0	362	172	436
854	479	1	245	0	447	2	416	0	407	0	468	2	402	1	140	1	550	1	468	0	107	0	208	0	279	0	449	2	340	1	277	2	372	0	338	0	505	2	250	1	189	0	363	0	365	0	367	0	452
855	481	1	246	0	446	1	413	0	409	0	468	2	400	0	138	0	547	0	463	0	107	0	209	0	280	0	449	0	338	0	278	2	379	0	339	1	511	2	251	0	190	0	360	0	363	0	371	0	451
856	482	1	246	0	444	2	410	0	408	1	467	1	401	1	140	0	548	1	464	0	107	1	207	0	281	0	450	0	338	0	279	0	382	1	339	0	509	1	251	0	191	0	359	0	363	1	372	0	450
857	484	2	247	0	446	1	413	0	406	5	466	2	403	1	140	0	546	0	463	0	106	0	207	0	284	0	449	1	333	21	278	1	382	0	341	15	509	0	252	0	194	0	358	3	363	0	371	2	451
858	482	2	247	2	448	2	414	2	405	1	466	1	403	9	141	1	549	2	466	2	106	0	208	1	286	38	452	1	330	9	278	1	383	1	341	14	510	1	251	0	196	1	355	2	367	0	371	0	449
859	479	0	246	0	446	1	414	2	403	1	460	1	406	0	138	0	546	0	466	1	107	0	208	0	282	0	449	0	329	0	279	0	387	0	339	3	509	1	249	0	189	0	355	1	365	0	365	0	441
860	483	2	245	0	453	2	421	0	403	1	460	0	408	3	138	0	547	3	464	0	107	0	212	0	282	1	449	1	331	0	282	0	395	1	340	1	511	1	251	1	189	0	360	1	366	1	364	1	441
861	481	1	242	1	455	0	421	13	405	2	460	1	409	0	139	0	548	3	464	0	106	1	214	0	282	2	446	1	333	0	281	1	394	0	339	3	513	3	253	0	189	0	361	0	365	2	364	1	440
862	477	2	241	1	453	18	420	0	402	1	458	13	411	5	138	6	545	4	463	58	105	3	214	1	285	5	446	8	332	0	280	4	395	6	335	1	513	13	251	5	187	0	364	22	366	0	364	5	438
863	473	0	241	0	453	2	419	0	402	1	459	0	411	0	143	0	546	0	462	1	105	0	215	0	285	0	447	0	332	0	282	0	397	1	334	2	513	0	251	1	190	0	363	1	365	0	367	0	437
864	470	2	242	0	442	154	419	9	402	2	457	2	410	3	143	1	562	5	459	1	106	11	215	4	285	2	446	3	335	25	282	3	398	0	347	16	510	3	248	1	192	0	361	6	371	20	368	3	444
865	466	1	239	0	444	1	409	0	399	0	456	10	417	1	151	0	563	2	463	6	108	0	218	1	292	2	442	0	334	0	280	2	405	1	342	1	511	9	247	4	195	0	360	2	370	0	376	0	446
866	469	0	238	0	447	1	411	1	398	2	459	3	418	8	153	0	564	4	465	1	108	0	219	3	289	2	442	1	333	2	282	0	405	4	342	0	508	6	247	1	197	0	360	0	369	0	375	1	448
867	470	30	238	1	445	0	411	0	399	0	460	0	423	2	153	0	569	3	464	2	109	0	222	1	292	1	439	0	330	0	282	1	409	0	339	0	509	1	246	1	196	0	360	0	365	0	382	0	452
868	470	0	238	0	443	0	410	0	399	0	457	1	419	0	154	0	570	2	464	0	110	1	225	1	292	0	438	0	331	1	280	0	409	0	340	0	512	0	248	0	195	0	358	0	366	0	384	0	452
869	469	0	237	0	444	0	412	3	393	1	458	0	417	0	152	0	568	1	461	0	111	0	225	1	292	0	435	0	332	0	277	1	413	0	341	2	510	1	249	0	196	0	357	0	366	1	381	1	452
870	469	2	233	0	444	3	410	29	397	0	457	2	418	2	152	1	568	3	461	2	111	7	227	0	294	2	433	2	335	3	277	4	412	1	336	11	510	17	250	0	194	0	360	33	360	0	383	169	451
871	465	0	235	0	439	0	407	0	399	1	458	1	414	2	152	0	562	2	456	1	112	0	225	0	288	1	433	1	336	0	274	0	405	1	336	2	502	1	248	0	193	0	357	0	360	0	385	1	452
872	472	3	234	2	446	8	409	1	399	3	469	3	416	8	151	0	568	0	459	0	114	0	227	0	287	0	438	1	340	0	276	0	409	0	338	0	505	1	247	0	193	0	368	0	360	1	388	1	451
873	470	0	233	2	445	3	410	1	398	5	470	6	418	1	151	7	573	0	460	1	113	9	225	1	288	0	437	0	340	0	279	28	409	1	336	1	508	1	246	0	190	1	366	3	362	2	390	1	449
874	454	0	231	0	436	0	392	1	390	0	471	3	420	1	150	0	564	3	462	5	114	2	221	1	287	0	432	0	339	1	276	0	405	5	337	2	507	7	245	1	191	1	361	0	365	1	393	178	444
875	461	0	231	0	434	0	392	0	390	0	470	0	423	1	151	0	562	0	465	0	115	0	223	0	288	0	433	0	339	0	276	0	406	1	340	0	504	0	243	0	192	0	362	0	362	0	390	0	443
876	465	0	230	2	436	0	391	36	389	1	467	92	423	144	150	74	564	0	465	0	116	10	225	58	288	2	432	1	339	116	278	24	405	111	342	14	507	3	244	53	193	24	364	5	361	0	388	2	443
877	466	2	232	0	436	3	393	8	393	2	470	1	424	0	150	0	561	1	465	1	115	2	225	1	289	0	437	1	341	0	280	0	408	8	343	0	508	2	240	1	193	0	363	1	361	0	389	1	443
878	465	1	232	0	441	0	400	0	393	0	470	0	424	3	151	0	562	1	466	4	114	2	224	2	290	1	437	1	343	0	281	2	408	0	343	1	504	0	240	2	194	1	367	0	363	1	391	2	447
879	462	0	232	0	417	1	375	0	395	1	457	2	413	29	143	0	542	1	451	0	110	1	216	9	284	16	410	2	342	25	272	2	391	0	339	11	485	0	233	1	188	1	362	26	366	0	382	175	446
880	464	1	229	0	413	0	375	0	393	0	454	0	415	0	144	1	544	0	452	1	112	0	215	2	282	0	409	0	343	0	271	3	394	0	341	0	484	1	233	0	191	1	366	0	364	0	378	1	448
881	463	2	229	1	411	1	374	0	396	1	454	0	414	0	146	10	545	1	452	0	113	0	215	0	283	0	405	0	343	0	266	0	394	1	341	0	481	0	231	0	191	0	366	1	366	0	378	0	451
882	465	1	232	1	414	2	380	2	400	0	453	3	422	2	144	0	546	1	457	0	113	0	214	39	290	2	414	2	343	1	275	0	404	1	345	0	487	6	232	1	187	0	369	2	365	0	381	1	455
883	464	4	230	0	414	0	380	0	402	0	451	0	421	1	147	0	549	0	453	22	113	1	214	0	291	0	412	0	342	1	279	0	408	0	347	2	488	0	230	0	185	0	369	0	363	8	379	0	455
884	464	4	231	0	430	1	382	0	408	4	456	1	423	1	144	0	555	0	460	0	112	0	218	1	295	1	420	1	347	1	280	2	411	1	351	2	494	0	232	0	185	1	376	0	364	0	389	2	457
885	464	0	235	0	435	0	380	0	414	0	469	2	423	69	142	28	554	2	469	77	113	1	219	26	303	79	424	3	348	26	283	1	413	117	363	10	502	3	232	1	189	0	378	2	370	0	391	186	467
886	465	0	234	1	437	0	381	0	414	0	473	0	422	2	143	0	553	0	469	0	114	0	217	1	303	0	423	0	349	0	283	1	412	1	362	0	499	0	230	0	187	0	379	1	366	0	391	0	469
887	468	0	233	0	438	0	383	1	413	0	466	0	425	0	143	3	556	0	471	2	113	0	219	0	301	0	422	1	345	1	285	0	410	1	365	0	499	1	229	0	188	0	376	0	366	0	393	0	468
888	457	2	223	1	427	0	370	1	399	0	450	0	412	2	145	0	549	2	465	0	105	0	206	0	295	0	404	0	337	1	284	0	404	0	359	1	471	1	215	0	189	0	369	0	355	0	381	0	447
889	457	0	224	0	428	0	366	0	399	0	448	0	411	0	144	0	552	1	465	0	104	0	206	0	299	0	401	2	338	0	283	0	403	1	358	0	466	1	213	0	189	0	366	0	355	0	378	0	449
890	468	1	222	0	435	2	371	1	401	1	454	1	420	2	147	0	564	0	469	1	105	0	210	0	299	0	405	0	339	0	286	0	414	3	359	2	476	1	213	0	191	0	371	1	356	1	379	0	456
891	470	45	223	0	431	0	368	1	403	0	456	1	417	2	147	0	565	3	471	1	105	1	209	0	301	0	407	0	339	1	286	0	415	0	361	173	474	0	214	1	194	0	369	10	356	2	378	0	456
892	470	0	223	0	432	0	366	0	399	0	454	0	418	3	146	5	561	1	471	0	106	0	209	0	302	0	404	0	340	0	283	0	419	0	363	3	475	1	214	0	192	1	364	0	353	0	378	0	458
893	472	1	231	0	449	1	368	0	406	1	465	1	416	1	146	0	565	0	471	2	108	0	212	0	298	1	406	2	346	1	285	0	423	1	366	4	479	3	213	0	195	0	365	0	356	1	385	1	465
894	482	47	226	0	452	1	370	0	403	0	468	76	427	1	150	14	569	0	481	0	110	0	222	0	305	0	409	6	349	27	288	6	424	0	368	1	482	0	216	5	198	13	374	114	363	1	394	183	465
895	485	2	230	0	450	0	371	0	415	0	469	0	429	2	149	0	572	4	482	0	109	0	223	1	304	1	407	2	350	28	287	1	424	1	377	10	485	2	216	1	198	0	373	5	361	0	395	3	466
896	485	0	230	1	452	0	370	1	418	1	472	0	430	1	150	0	570	1	484	0	110	0	222	0	305	0	408	1	348	0	291	0	423	0	379	3	486	1	219	1	194	0	375	21	359	0	400	0	465
897	485	0	231	0	442	164	361	0	416	1	472	0	430	38	151	0	572	1	482	65	111	0	224	12	306	49	410	0	346	0	289	0	424	1	382	8	492	51	220	0	195	0	375	65	360	0	402	0	466
898	489	2	225	0	454	3	369	2	411	2	476	1	427	3	154	1	576	4	486	0	111	0	225	2	314	0	413	3	343	2	291	3	429	3	378	2	501	0	224	0	194	3	379	0	354	1	401	2	465
899	490	1	224	1	453	1	373	1	414	0	474	2	428	1	154	0	579	1	486	1	111	0	227	0	314	1	411	1	342	0	291	2	427	6	381	1	497	3	224	1	195	0	376	1	353	2	402	2	466
900	494	1	224	0	456	0	371	1	416	0	467	0	427	10	153	0	575	0	493	0	111	4	224	0	309	1	403	0	338	1	285	0	429	0	378	0	492	2	226	0	190	1	374	0	351	1	393	1	457
901	501	0	224	1	460	6	372	0	418	2	466	2	431	0	154	0	577	0	495	1	111	2	227	0	311	0	399	2	340	0	286	1	431	0	381	2	501	3	226	1	193	0	376	0	349	0	394	0	458
902	502	0	222	0	461	0	374	0	419	0	469	0	431	0	153	0	573	0	500	0	111	0	227	0	309	0	399	1	340	29	286	0	436	0	381	8	498	2	226	2	194	0	371	1	348	1	395	2	459
903	503	0	222	0	456	1	375	26	419	0	469	2	433	1	156	1	573	1	501	2	112	0	228	0	310	0	398	0	335	0	285	0	437	2	374	1	495	9	226	0	198	0	370	0	340	1	392	1	456
904	504	0	224	1	456	1	375	0	420	10	466	0	437	0	156	0	570	0	504	0	111	2	229	0	308	0	399	0	337	1	284	0	439	3	376	0	496	8	227	2	199	1	367	1	337	1	393	0	460
905	504	1	223	2	453	5	378	0	420	0	461	0	438	1	169	0	571	0	505	0	112	0	229	0	308	0	403	168	333	2	282	0	440	0	377	0	500	1	227	1	201	0	364	1	341	2	389	0	458
906	504	0	223	0	453	0	376	1	418	1	459	1	439	0	169	0	566	3	505	0	113	0	233	0	305	0	405	1	329	1	284	1	443	0	378	0	500	0	225	21	201	0	366	0	343	0	388	0	459
907	504	3	222	1	434	3	372	0	413	152	457	4	422	0	167	0	564	1	497	0	113	0	227	0	295	0	404	3	329	28	284	2	438	122	378	1	500	1	226	86	200	70	353	1	343	1	382	177	456
908	493	0	217	1	427	0	361	11	406	158	438	0	425	0	172	0	552	0	492	1	108	0	226	0	295	0	394	177	324	1	276	3	431	125	373	0	489	2	217	0	197	0	353	1	337	0	377	5	454
909	492	6	223	1	425	6	343	12	417	114	433	118	426	1	165	3	554	3	496	6	108	0	230	0	298	1	392	0	326	0	275	0	434	3	373	2	485	5	216	0	199	1	353	0	335	0	380	0	459
910	472	0	225	0	432	2	343	0	421	0	431	1	419	0	162	0	538	1	488	1	103	0	224	0	293	0	380	0	323	0	268	0	425	0	375	0	473	0	210	0	196	0	347	1	331	0	373	179	458
911	471	3	227	2	436	2	346	0	421	4	434	0	417	1	162	0	541	0	490	2	103	0	223	0	294	0	382	1	326	0	270	0	424	0	378	0	474	3	210	1	195	1	348	3	332	0	370	1	458
912	464	3	226	2	439	0	339	0	424	1	418	0	401	0	155	0	523	0	475	0	100	36	216	0	282	1	370	0	324	22	260	0	416	0	377	2	460	33	205	1	188	0	340	69	335	0	362	177	457
913	462	1	227	1	442	0	339	2	423	1	421	1	403	0	155	0	522	2	475	0	101	0	218	0	284	0	369	0	330	2	262	0	415	0	380	1	462	0	205	0	192	0	339	0	332	0	362	0	460
914	460	0	226	2	441	1	340	0	424	0	420	0	399	1	155	0	522	0	474	0	101	0	217	0	283	0	368	0	328	0	261	1	419	2	380	3	461	1	206	0	193	0	338	0	330	0	365	1	458
915	471	1	223	2	446	133	357	2	423	124	436	1	413	3	161	0	537	1	492	4	105	1	226	0	300	1	391	0	327	1	276	1	430	2	377	4	476	48	221	0	196	0	352	0	332	0	374	7	461
916	469	0	221	0	447	0	356	0	426	1	436	0	413	1	161	0	534	0	490	4	104	0	225	1	299	0	387	0	322	0	275	0	432	1	374	0	475	1	220	0	195	0	350	0	334	1	373	0	459
917	477	1	216	0	401	0	314	1	424	0	408	0	386	0	150	0	467	0	439	1	93	0	201	0	274	0	362	0	324	1	242	0	401	1	329	0	436	1	197	2	190	0	349	0	342	0	348	0	471
918	475	59	216	0	401	2	314	1	423	1	412	1	388	72	162	4	469	2	439	2	94	1	199	6	273	44	361	0	324	21	245	0	401	128	332	0	439	1	196	12	191	87	348	2	343	4	349	4	473
919	479	1	218	0	399	0	319	0	426	1	412	0	387	0	163	1	465	0	438	26	95	0	196	0	273	0	360	0	324	0	244	0	399	0	332	3	439	1	196	0	190	0	347	0	340	1	349	1	471
920	474	10	222	0	404	0	326	0	432	2	413	1	385	0	169	0	470	1	443	1	96	3	198	0	273	1	362	1	321	2	249	1	399	2	340	1	446	0	199	4	190	0	349	0	333	3	353	1	465
921	462	3	220	1	407	1	322	0	429	1	414	0	384	0	169	0	470	1	442	1	96	0	198	0	271	27	362	1	320	0	247	1	398	126	338	0	445	0	201	0	191	0	349	1	333	2	350	170	463
922	462	0	219	0	413	0	331	0	425	0	427	0	399	0	167	0	481	0	444	0	100	1	203	1	276	0	376	1	318	0	256	1	408	2	349	1	454	1	204	0	190	0	343	0	333	0	362	0	447
923	463	0	217	0	415	1	330	0	427	0	428	0	396	1	167	0	483	2	445	1	99	0	203	0	279	0	378	1	317	0	257	0	409	2	352	0	455	0	204	0	189	0	341	0	332	0	363	0	446
924	466	4	218	1	413	1	331	18	425	5	428	4	394	2	167	0	483	4	443	3	98	1	204	0	280	1	377	2	317	1	258	1	409	0	354	2	455	3	204	2	189	2	340	1	329	3	362	2	444
925	465	0	217	0	412	1	333	0	422	0	428	0	393	0	169	0	483	0	441	0	100	0	202	0	279	0	375	2	317	0	259	0	408	1	352	0	457	0	204	0	189	0	336	0	329	1	362	0	445
926	467	0	212	0	432	0	346	1	417	165	446	0	404	0	169	0	502	0	450	1	100	0	208	0	284	0	376	176	304	0	267	0	414	3	364	0	463	0	210	0	191	0	331	0	316	0	359	0	443
927	465	84	211	2	430	1	346	0	420	3	450	1	403	27	170	0	502	1	449	48	100	3	208	6	284	24	377	5	302	0	266	5	415	3	364	1	463	27	210	0	191	0	329	0	313	1	360	3	441
928	461	220	210	0	428	3	344	0	416	116	449	0	404	0	169	0	506	10	448	1	101	1	208	0	282	0	381	4	303	1	265	0	416	0	362	175	465	3	212	0	191	1	334	3	311	2	360	1	443
929	461	2	204	0	425	0	341	0	414	1	447	0	401	0	170	0	506	0	446	0	101	1	207	0	280	0	368	0	299	0	264	0	416	0	361	0	452	0	214	0	189	0	324	0	304	1	357	1	433
930	459	54	203	2	429	1	342	3	417	4	447	2	401	1	170	1	509	1	449	0	101	0	207	0	281	0	364	0	299	1	261	3	417	7	359	0	454	98	215	0	188	1	323	0	305	0	357	1	430
931	453	7	197	1	426	1	334	0	402	0	443	0	397	1	168	0	497	0	444	0	99	0	207	0	278	0	358	1	295	1	262	2	410	0	359	173	450	0	211	0	185	0	319	0	302	0	351	0	423
932	451	30	197	1	432	2	336	4	401	1	450	1	404	0	170	0	502	2	447	1	102	2	211	0	280	2	358	0	297	0	260	0	415	3	359	175	459	2	211	1	187	1	319	2	307	2	350	3	430
933	453	7	197	1	431	0	339	1	400	166	449	0	402	8	169	10	500	0	446	64	102	0	211	0	276	0	358	0	298	1	259	45	416	0	358	174	458	1	213	13	186	1	319	1	307	0	349	171	429
934	455	0	202	0	432	0	339	0	394	18	447	0	404	1	170	0	497	0	444	19	103	0	213	0	275	0	359	0	297	0	261	0	418	1	361	0	461	0	213	0	188	0	320	0	308	0	350	0	429
935	450	1	207	33	439	3	344	1	400	1	451	4	407	2	170	1	513	2	457	4	105	0	212	0	280	0	367	2	300	3	268	0	419	0	364	3	464	5	215	2	185	1	328	0	312	1	346	2	440
936	438	0	207	0	436	15	343	135	391	0	451	1	407	29	168	5	510	2	460	0	103	31	212	7	280	20	359	2	301	21	270	26	419	177	357	1	459	4	216	0	185	0	331	0	306	0	344	166	430
937	445	0	207	1	434	0	342	0	392	0	451	0	408	0	169	0	506	0	459	0	103	0	211	0	278	0	363	2	304	0	271	0	419	1	358	0	457	1	219	1	185	0	330	0	303	0	340	1	431
938	445	0	204	31	433	0	342	1	389	3	447	0	403	1	168	0	505	0	454	3	103	0	213	0	275	1	367	0	304	0	273	0	410	2	362	4	456	1	222	1	185	0	326	1	302	0	344	1	428
939	454	0	206	31	433	2	345	0	390	104	444	0	408	0	167	0	507	0	455	0	102	2	214	0	276	0	372	0	309	1	274	0	414	0	363	1	463	11	220	0	183	0	326	0	308	0	345	0	432
940	452	0	206	1	430	1	343	0	392	0	442	1	410	0	167	0	504	1	452	0	103	0	216	0	276	0	370	0	308	0	278	1	417	1	365	0	467	1	221	1	181	0	327	0	307	1	342	0	431
941	451	0	209	0	430	0	341	0	393	0	440	2	405	1	168	2	507	1	451	1	104	1	214	0	277	0	370	0	307	0	276	0	414	0	366	0	467	0	222	2	179	0	325	1	305	0	339	0	433
942	451	0	208	0	430	3	338	8	393	0	443	1	406	4	168	2	508	3	455	3	104	0	219	3	275	3	377	0	310	0	273	4	413	2	367	0	467	62	223	0	179	0	322	1	307	0	341	0	430
943	438	42	210	0	408	0	328	10	392	1	445	1	406	9	169	0	509	1	456	3	102	3	219	4	276	1	381	4	311	14	273	0	411	3	366	2	474	1	222	0	179	0	322	0	309	0	343	165	429
944	441	157	208	29	408	7	328	0	387	1	443	0	404	0	168	0	511	0	458	0	104	0	218	0	274	0	379	6	313	14	271	0	411	1	359	1	472	5	226	0	179	0	321	0	309	2	343	161	432
945	446	0	207	2	419	1	335	0	381	0	439	1	396	146	168	18	514	1	456	64	104	1	218	57	272	135	375	2	309	3	271	5	410	1	357	2	467	10	226	0	179	0	320	0	307	0	342	0	427
946	447	14	207	0	422	8	336	4	384	5	442	1	392	1	167	0	514	1	460	1	104	1	216	0	272	1	380	4	306	0	274	1	409	2	358	1	467	2	225	0	180	0	320	0	306	1	342	6	427
947	450	5	204	1	423	1	330	0	387	1	443	0	392	1	166	9	511	0	460	3	103	5	216	0	274	0	388	0	302	0	272	0	405	3	359	1	457	1	221	0	179	0	319	18	310	1	342	2	427
948	448	0	204	0	425	1	327	0	388	1	441	0	390	1	166	4	511	0	458	21	103	0	216	0	272	0	388	0	300	0	272	1	403	0	358	0	459	1	221	0	177	0	318	0	309	0	344	0	429
949	447	4	203	0	426	1	324	2	387	2	441	0	390	1	166	1	503	3	458	0	102	0	218	0	270	0	389	1	303	0	275	0	403	0	358	2	459	1	223	0	176	0	323	0	303	0	347	1	428
950	433	2	197	0	415	1	315	1	379	2	429	1	380	1	160	0	486	1	455	7	100	0	214	1	274	0	381	2	299	0	267	2	396	1	355	0	454	0	215	0	176	0	320	1	301	0	332	0	419
951	433	2	199	0	411	0	317	0	376	1	428	0	377	0	161	0	482	0	455	18	99	0	211	0	272	0	382	0	298	2	268	0	396	0	356	0	456	0	213	0	177	0	316	0	300	0	333	0	418
952	435	3	201	1	419	2	323	1	384	3	427	1	378	0	165	0	483	0	456	0	102	0	214	0	276	0	380	0	296	1	272	1	401	0	358	4	456	3	216	0	178	6	318	3	301	1	335	2	420
953	432	0	199	0	417	0	319	1	379	0	427	0	374	1	165	0	480	0	446	0	98	0	213	0	272	0	380	0	295	1	271	0	396	0	364	0	452	0	218	0	177	1	313	0	315	0	331	0	422
954	430	2	199	0	422	2	322	0	383	1	431	74	380	4	167	0	483	2	449	1	99	0	215	0	274	4	382	5	294	4	271	1	397	117	365	4	452	2	217	1	176	2	318	1	311	0	334	2	421
955	433	0	200	0	418	0	317	0	384	1	430	1	381	0	167	0	483	0	449	1	99	4	213	1	275	0	382	0	294	2	272	0	394	0	364	1	452	1	219	0	176	0	314	0	312	0	333	0	422
956	436	3	198	0	422	5	315	1	387	1	423	1	385	2	170	0	481	0	455	1	101	1	215	1	275	2	378	0	292	1	268	1	401	1	358	0	450	3	220	0	180	0	320	2	307	0	334	0	419
957	424	12	197	0	422	1	316	0	383	138	427	1	385	18	172	15	484	1	456	1	102	5	214	43	275	68	375	178	292	1	268	0	403	1	356	171	449	1	219	0	178	0	322	20	308	0	337	165	420
958	431	3	200	0	424	1	316	0	392	1	425	2	385	5	173	0	483	2	457	3	103	0	213	2	276	1	379	3	290	2	262	0	402	1	362	1	447	1	218	0	177	2	325	1	307	2	341	2	418
959	419	0	202	0	418	1	311	0	392	0	420	0	377	0	172	0	472	0	453	0	103	0	208	0	270	0	373	0	290	2	258	0	403	0	358	0	440	1	217	0	176	0	321	0	310	1	344	0	416
960	419	0	201	23	415	1	308	2	397	1	420	1	379	0	172	0	469	1	452	21	105	1	208	0	272	1	371	2	292	13	257	57	401	121	358	175	437	29	217	0	176	0	323	0	309	0	342	168	418
961	422	1	204	1	419	1	312	0	396	0	431	0	380	0	175	0	475	3	449	2	108	0	209	0	275	0	377	3	292	0	255	1	398	2	361	1	443	0	218	0	179	0	325	0	311	1	348	1	420
962	424	0	204	0	422	1	315	0	398	1	434	1	380	0	175	0	474	1	451	0	107	0	209	0	273	0	375	0	289	1	259	0	399	2	360	0	440	0	217	0	178	0	323	1	310	0	348	0	421
963	390	7	201	26	421	8	315	0	400	0	435	0	380	0	175	0	476	2	452	1	106	1	209	0	274	0	371	1	288	13	260	0	398	122	362	7	441	0	216	0	179	0	326	16	309	0	347	169	421
964	404	0	203	26	420	0	302	0	400	2	424	1	367	47	167	8	464	0	439	1	101	45	204	0	269	0	356	1	286	4	256	0	393	0	361	7	428	1	211	2	174	0	314	0	310	0	339	167	423
965	409	0	203	0	421	2	303	1	401	1	427	3	368	0	168	0	461	0	438	0	100	0	203	0	269	0	359	0	287	0	256	0	394	3	361	1	426	0	212	0	173	0	317	1	310	0	339	1	424
966	410	2	202	0	419	0	304	0	400	0	426	1	367	0	167	19	461	1	431	0	100	0	201	0	268	20	362	1	287	0	258	0	397	0	362	0	425	0	210	0	170	0	317	14	309	0	335	0	421
967	401	2	202	0	424	0	302	2	403	1	429	1	364	0	163	0	457	0	427	49	102	7	201	0	268	0	360	1	288	0	257	35	399	2	364	1	429	96	209	0	169	0	322	144	310	0	333	0	421
968	416	129	203	0	430	6	310	2	402	2	430	1	369	1	181	0	464	3	434	1	105	1	205	1	273	0	367	4	292	1	264	1	398	2	363	1	431	2	211	0	168	0	324	0	306	1	332	0	417
969	430	2	202	1	426	0	311	0	403	0	432	0	370	0	181	0	467	0	439	0	106	0	199	0	272	1	372	1	286	0	262	0	400	167	361	1	431	0	209	0	165	0	323	0	301	1	326	1	416
970	434	0	203	1	428	2	311	1	405	13	430	4	371	2	180	0	464	4	440	2	106	0	196	3	272	3	373	1	281	0	263	0	401	1	360	2	429	6	209	1	164	0	322	2	299	0	325	2	411
971	434	2	204	0	428	1	313	0	411	0	430	0	373	1	182	0	462	0	442	2	107	0	197	0	268	1	373	0	281	0	263	0	396	1	359	0	431	1	209	0	163	0	321	0	299	1	325	0	410
972	438	0	204	0	430	0	313	0	406	2	433	0	373	21	177	0	463	0	437	0	107	0	197	0	266	1	374	0	282	0	261	0	398	0	359	0	430	14	207	0	164	0	323	0	298	0	321	0	408
973	438	1	204	1	430	1	312	0	408	0	434	0	375	0	177	0	467	0	442	1	104	0	199	0	265	0	373	0	282	0	263	0	397	0	355	2	431	1	209	0	165	1	325	1	303	0	318	0	404
974	437	0	201	0	424	2	311	0	406	0	435	1	375	1	175	1	469	1	443	1	102	1	199	0	264	1	372	0	282	1	263	0	398	0	352	0	434	2	209	0	164	0	327	0	301	3	319	0	405
975	420	0	187	0	411	0	298	1	395	0	424	2	361	1	174	0	431	1	420	3	99	0	190	0	253	0	360	0	274	1	259	0	382	1	347	0	424	2	202	0	157	0	313	1	299	0	309	0	394
976	423	0	186	0	417	1	299	0	404	0	424	1	360	1	175	0	428	0	418	1	97	0	192	0	253	0	355	1	273	1	262	0	377	1	347	0	425	0	203	0	157	0	314	0	301	0	313	0	394
977	426	0	188	1	427	0	307	1	413	0	430	0	363	0	176	0	444	0	423	0	99	1	199	0	262	1	355	0	278	0	261	0	385	2	344	0	430	0	213	0	160	0	311	0	316	0	324	0	403
978	431	1	186	21	428	1	308	1	413	0	429	0	364	0	178	0	446	2	423	2	99	4	199	0	262	0	356	1	276	10	262	0	383	3	344	162	430	1	217	2	159	0	314	0	315	0	325	159	401
979	432	1	187	0	426	3	309	0	408	4	430	1	362	2	176	0	445	3	421	1	99	0	200	0	260	1	357	0	274	2	263	0	382	0	340	0	429	0	217	0	159	2	312	2	313	2	325	1	401
980	431	0	186	1	429	0	307	0	408	1	430	1	362	0	177	0	445	0	420	3	99	0	201	0	257	1	358	1	273	0	262	0	383	1	343	0	429	1	216	0	158	0	313	1	313	1	322	2	398
981	422	1	184	21	421	1	300	0	412	0	414	0	366	29	176	0	446	0	412	0	99	1	207	4	263	1	354	4	275	0	255	0	373	0	337	12	425	0	214	1	150	0	306	1	315	2	320	157	390
982	412	0	183	0	413	0	294	0	415	0	412	0	365	0	176	0	441	0	400	0	98	0	206	0	265	0	348	1	275	0	250	1	358	0	339	0	413	0	214	0	146	0	300	1	313	1	318	0	382
983	413	1	182	0	413	0	295	0	413	0	413	0	367	0	176	0	444	0	401	1	98	0	207	1	265	1	348	0	279	1	251	2	361	3	340	0	415	0	213	0	146	0	300	1	313	0	321	0	383
984	413	0	182	0	414	0	294	1	413	0	412	2	366	0	178	0	443	0	403	1	98	0	211	0	263	0	349	1	277	0	254	2	364	0	341	2	414	1	214	53	147	50	299	0	310	0	320	1	382
985	410	0	181	0	411	1	291	0	409	0	414	0	362	0	176	0	444	1	401	0	97	0	211	0	262	1	350	0	277	0	253	0	363	2	340	0	415	2	215	0	147	0	299	0	308	0	320	0	389
986	418	1	179	0	422	1	293	1	398	4	422	0	361	2	174	0	465	4	413	0	99	0	207	1	259	0	363	1	275	1	256	2	371	2	342	1	430	0	218	1	150	0	309	0	304	1	322	0	396
987	418	2	176	0	423	2	292	1	375	100	423	0	360	3	174	0	464	2	416	0	99	0	206	1	256	8	366	2	270	1	265	0	373	2	334	0	428	0	222	1	152	1	302	138	301	2	319	2	391
988	416	0	178	1	423	1	292	4	381	1	417	1	358	2	174	0	461	0	420	0	99	0	207	1	257	0	364	0	269	2	264	0	371	1	330	0	428	0	223	1	152	0	303	0	300	1	323	0	391
989	411	0	180	0	418	0	292	0	380	0	412	0	358	0	174	0	462	0	416	0	98	0	207	0	255	0	362	0	271	2	264	0	375	0	328	0	428	0	224	0	153	0	299	0	298	0	320	0	387
990	411	0	184	1	415	109	287	2	387	0	412	0	356	0	176	0	463	0	412	16	98	0	209	22	254	0	364	1	267	0	261	0	374	3	326	0	432	1	224	0	155	0	302	71	298	0	326	1	385
991	414	0	183	1	411	2	289	0	387	0	413	0	353	0	177	0	461	0	412	1	98	0	211	0	254	0	363	2	268	0	265	0	373	0	325	1	431	0	227	0	156	0	304	0	295	0	326	0	387
992	413	0	184	0	403	61	287	6	388	0	411	1	352	1	178	0	458	0	413	0	98	0	207	1	254	0	365	0	268	0	267	1	371	3	325	1	431	2	229	0	155	0	303	0	293	1	324	1	388
993	414	1	177	1	404	1	286	0	379	92	413	167	351	1	175	0	453	1	408	69	98	0	207	0	255	0	363	1	266	4	266	75	368	0	325	13	430	0	226	58	152	66	304	0	292	0	324	1	389
994	397	14	177	19	404	11	286	3	387	1	415	0	351	1	173	1	453	2	414	0	97	0	210	1	256	0	363	175	261	16	268	5	367	3	322	14	430	1	227	1	152	0	307	0	292	1	322	154	387
995	412	1	181	1	401	0	289	0	391	0	413	0	353	0	169	0	443	0	406	1	98	0	205	0	253	1	361	170	264	0	267	0	365	0	325	1	424	0	226	0	148	1	304	0	289	0	323	0	386
996	415	2	184	0	402	50	287	0	392	0	412	2	354	0	168	1	444	0	406	0	100	0	204	0	252	32	364	1	262	14	267	7	364	1	328	16	426	1	226	1	146	0	305	0	290	0	321	2	389
997	407	1	182	1	399	2	288	1	394	0	408	0	355	1	168	0	443	0	405	0	98	0	204	0	255	2	364	1	258	0	264	0	365	1	329	0	426	0	225	0	144	0	300	0	291	0	322	0	382
998	413	2	184	1	403	1	286	1	392	1	399	0	360	1	166	0	442	2	414	2	95	3	203	1	256	0	364	1	257	2	265	3	366	0	333	1	433	0	225	0	144	1	302	2	285	0	322	0	378
999	413	1	183	0	394	0	281	3	383	146	400	35	363	1	164	0	436	15	411	0	95	0	200	2	255	0	363	0	256	3	266	1	367	0	330	14	433	2	227	0	145	0	305	27	287	0	324	2	374
1000	411	0	181	0	405	0	286	0	387	2	402	0	362	3	164	8	445	2	409	30	96	0	199	0	255	0	365	0	256	0	266	0	367	107	330	0	432	0	228	0	147	0	308	0	290	1	321	0	375
1001	409	0	181	0	405	1	285	2	387	0	399	0	361	1	154	0	444	1	409	0	96	0	199	1	256	0	366	0	257	3	264	0	366	1	330	2	429	0	229	0	147	0	303	0	289	1	316	0	370
1002	407	0	181	0	406	1	283	0	383	0	398	1	362	1	154	0	448	1	408	1	97	0	198	1	261	0	366	0	257	2	264	1	363	0	331	4	425	3	229	0	149	0	303	1	288	0	320	1	373
1003	407	0	182	1	407	2	282	0	383	0	397	0	362	2	154	0	446	1	408	1	98	1	199	1	261	0	368	0	257	0	263	1	364	2	330	0	424	0	229	1	147	0	300	1	288	0	319	2	369
1004	406	1	179	19	406	0	281	0	382	1	399	0	359	0	154	1	444	0	409	0	99	1	199	0	259	0	367	2	257	12	262	0	362	0	328	12	420	2	229	1	146	0	298	0	285	0	319	3	371
1005	407	0	178	0	405	102	279	0	381	3	400	2	354	2	152	0	437	0	403	1	93	0	191	0	260	0	359	1	256	0	262	1	357	1	329	1	407	2	225	4	147	0	294	4	285	0	317	0	374
1006	405	4	178	0	407	2	277	0	384	0	401	0	353	0	154	1	437	1	405	0	92	0	192	1	259	1	353	0	250	10	263	0	358	1	328	0	408	1	224	0	149	0	291	0	286	0	316	0	370
1007	389	32	177	0	395	0	269	0	378	0	398	57	330	2	154	0	423	1	369	0	91	1	186	1	249	5	346	0	248	0	255	1	343	0	320	1	404	0	214	0	143	0	284	2	282	0	310	150	368
1008	398	0	177	0	390	1	270	0	384	2	400	0	330	1	157	0	424	2	372	1	92	1	185	0	248	0	352	0	248	2	253	1	343	0	322	10	409	137	214	0	144	0	285	0	281	1	313	0	369
1009	397	0	181	0	391	0	276	0	391	1	400	0	335	0	161	0	433	3	364	0	92	0	189	0	252	1	362	0	251	0	257	0	341	0	322	3	411	17	217	1	134	0	298	1	279	2	306	0	371
1010	393	0	183	0	393	2	271	0	391	0	402	0	336	0	162	0	436	0	364	1	92	0	190	0	252	0	361	0	250	0	258	0	335	11	322	0	408	0	220	0	133	0	298	0	282	1	305	0	369
1011	396	2	183	0	395	4	269	0	393	3	404	3	337	0	161	1	434	2	363	0	89	0	191	0	253	0	362	2	250	13	261	2	329	0	320	22	408	0	217	2	133	0	298	3	280	0	304	1	372
1012	394	4	184	1	392	0	268	0	394	0	403	0	337	3	161	0	433	0	366	13	88	1	192	0	254	0	361	0	252	1	256	0	328	1	320	0	406	0	218	0	132	0	296	1	277	0	305	0	374
1013	399	0	183	0	393	0	266	0	394	0	404	0	338	5	165	6	432	0	367	12	88	0	194	1	256	0	360	1	250	4	254	0	325	0	319	3	405	0	212	1	132	0	300	0	275	0	307	0	372
1014	397	1	181	18	385	1	267	0	399	2	393	0	330	0	156	1	432	1	365	4	89	1	189	1	247	13	369	1	254	1	261	0	315	2	319	145	405	2	211	0	129	0	303	26	276	0	302	1	367
1015	392	14	176	17	373	1	253	0	379	0	390	63	324	1	158	1	432	5	364	1	88	0	191	0	243	0	363	2	252	14	261	63	315	93	313	1	402	0	209	84	129	57	304	3	274	0	302	3	364
1016	395	1	175	1	378	1	254	0	379	1	384	0	324	0	158	0	436	1	360	0	88	0	190	0	237	0	363	0	254	0	259	0	308	0	314	0	402	0	208	0	128	0	302	0	273	1	298	0	360
1017	397	3	174	1	377	0	252	2	379	4	384	1	327	1	160	1	437	1	361	0	88	2	191	1	236	0	365	2	254	0	259	0	309	0	311	2	405	4	208	2	129	1	301	4	273	1	299	1	357
1018	396	2	173	0	376	1	254	1	377	0	383	1	326	0	160	0	438	2	361	1	88	1	193	0	236	0	365	0	252	1	257	1	309	0	309	1	406	3	208	1	130	1	299	0	275	0	299	1	358
1019	399	4	174	0	377	0	248	0	377	0	384	0	324	2	159	1	437	0	365	0	88	3	193	0	235	0	364	0	259	20	258	0	307	3	329	15	406	1	209	1	133	0	299	16	278	1	298	1	363
1020	399	0	170	0	372	2	247	0	378	0	386	0	326	35	161	57	438	0	367	15	87	0	193	10	234	1	381	4	257	54	260	16	309	86	332	1	407	0	206	1	133	0	300	2	277	0	296	1	361
1021	399	2	170	0	383	1	252	0	375	6	388	1	323	0	161	0	437	1	365	1	84	0	193	0	233	1	379	1	259	0	261	1	309	0	328	1	403	1	206	0	131	1	301	0	278	1	297	2	360
1022	404	0	165	1	382	0	255	0	356	0	391	1	327	0	155	0	442	1	390	1	93	0	199	0	238	1	375	0	252	0	259	1	309	0	325	0	404	2	210	0	134	0	304	0	268	0	298	1	350
1023	403	111	153	2	383	10	259	0	342	7	396	1	330	127	155	14	440	0	392	0	95	4	199	93	235	82	375	0	250	1	258	0	306	0	325	1	403	1	210	2	135	0	305	2	268	0	298	2	351
1024	408	4	153	6	385	0	258	0	342	1	395	157	329	80	155	14	438	0	391	0	95	0	199	58	236	1	374	0	248	0	259	21	309	6	327	2	404	0	209	0	135	0	307	2	267	0	297	1	347
1025	405	0	164	1	381	0	254	0	363	0	386	0	327	0	153	0	439	0	387	0	95	0	200	0	237	0	370	0	245	0	254	0	307	0	327	1	404	0	207	0	132	0	307	0	267	0	293	0	341
1026	404	8	164	0	380	0	253	0	369	0	385	0	327	1	154	0	441	0	387	1	97	1	200	0	237	0	371	2	245	0	255	2	310	0	326	2	408	0	208	1	130	0	307	1	266	0	293	1	345
1027	410	8	165	1	386	2	263	0	386	0	396	0	335	9	159	17	454	2	401	1	96	0	203	0	241	0	415	0	242	17	269	0	316	0	333	1	410	1	216	1	132	0	318	2	272	2	300	2	356
1028	409	1	165	0	385	0	265	0	385	1	395	0	333	0	157	0	452	0	401	0	96	0	201	0	240	1	412	0	242	1	269	0	316	0	333	1	410	1	215	0	133	0	317	0	273	0	296	0	356
1029	408	0	165	0	386	1	263	1	381	0	396	1	334	1	157	0	450	1	399	112	96	0	205	0	240	0	415	0	244	0	269	2	313	1	337	0	411	1	216	0	135	0	317	0	273	0	295	0	355
1030	409	1	165	0	387	0	258	2	380	3	390	0	334	7	159	5	447	1	401	16	97	1	205	0	240	0	418	0	244	0	269	1	311	0	335	1	412	0	216	0	134	0	314	0	274	0	296	0	350
1031	409	0	164	0	394	1	261	0	378	1	390	1	332	0	160	1	447	0	404	1	96	0	207	0	240	0	416	0	250	0	274	0	315	1	332	1	409	0	215	0	137	0	313	0	274	0	300	0	350
1032	408	2	163	0	394	2	260	0	379	1	390	1	333	6	163	5	446	2	401	16	93	1	208	0	239	1	416	1	248	2	275	0	313	1	332	2	406	4	214	78	137	44	317	1	277	0	302	2	351
1033	405	0	161	0	394	0	255	0	376	0	392	0	331	4	163	5	446	0	400	1	93	1	205	0	238	0	416	1	247	0	275	0	314	0	333	2	406	0	216	0	135	0	317	14	273	0	303	1	351
1034	403	2	161	0	388	1	253	0	378	1	390	0	333	2	163	0	441	0	399	2	93	0	205	0	239	0	416	1	245	0	277	1	316	2	336	2	405	1	219	0	134	0	317	0	275	0	297	0	351
1035	405	6	161	0	386	1	252	0	382	0	391	0	331	0	164	0	443	0	398	17	91	5	207	0	236	0	414	0	244	0	279	0	316	105	338	3	410	1	220	0	136	0	316	0	276	0	297	0	353
1036	407	3	158	0	383	4	250	0	387	0	389	0	332	0	164	0	442	2	402	1	91	1	206	0	235	0	414	1	246	0	281	0	317	0	337	0	411	0	222	0	136	0	316	1	276	0	299	1	353
1037	406	0	155	0	367	0	239	0	379	0	381	1	321	5	159	0	422	0	392	3	90	0	205	0	229	1	399	0	243	0	278	0	307	29	330	1	400	2	221	0	137	0	308	1	276	0	288	0	354
1038	405	0	158	0	364	0	237	0	378	0	382	0	320	5	156	5	415	0	392	17	89	1	206	1	231	1	396	1	242	0	272	1	307	2	329	3	394	1	220	0	137	0	306	15	275	0	287	0	359
1039	411	1	161	0	360	0	239	0	380	2	384	1	324	1	163	0	418	1	395	0	91	0	207	0	231	1	400	0	248	0	273	0	304	0	332	2	396	4	217	0	138	0	308	1	277	0	290	0	356
1040	395	1	158	1	342	0	232	0	375	1	382	4	323	0	162	0	408	0	386	0	91	1	202	0	230	1	385	0	251	0	267	0	285	0	328	1	384	1	214	1	134	0	304	1	279	1	288	1	351
1041	394	0	157	0	343	0	230	0	376	0	388	1	324	0	164	5	405	0	383	0	92	0	199	0	229	0	383	0	250	0	265	0	286	0	326	2	384	1	215	0	134	0	301	0	278	1	286	0	352
1042	396	2	158	0	344	0	238	0	382	2	388	2	325	3	164	0	414	3	385	3	93	0	201	0	230	0	384	2	250	0	265	2	294	1	330	1	380	8	216	0	134	0	301	2	284	0	292	0	351
1043	396	0	158	0	338	0	238	0	379	0	384	0	323	1	163	1	407	0	377	1	91	0	203	0	232	1	377	1	250	0	260	0	292	0	327	0	373	0	212	0	131	0	300	0	281	0	290	0	351
1044	400	1	159	0	336	0	239	1	376	2	383	0	327	13	164	0	407	0	380	2	90	0	204	1	233	0	377	6	251	1	259	0	293	1	325	0	377	2	213	2	129	1	299	1	283	3	291	0	351
1045	400	0	156	0	335	0	238	0	375	1	381	0	327	0	162	0	405	0	380	7	90	0	205	0	232	0	375	0	250	1	258	2	292	1	324	2	372	1	212	0	129	0	300	0	283	0	288	0	347
1046	391	0	154	1	324	0	278	1	363	0	365	0	310	0	164	0	407	0	373	0	91	0	204	0	223	0	377	0	238	0	251	0	289	1	311	0	371	0	205	0	130	0	293	0	284	0	277	0	348
1047	388	0	152	0	322	1	280	1	359	0	365	1	315	1	179	2	408	0	374	0	90	0	206	0	223	0	377	1	238	0	250	0	290	0	312	1	374	1	205	1	130	0	293	17	286	0	279	1	346
1048	405	1	143	0	318	0	310	0	345	0	376	0	327	1	183	0	411	1	379	0	96	2	207	0	223	3	389	0	226	0	247	0	303	0	306	0	376	2	209	1	132	0	289	2	272	0	283	0	333
1049	404	0	142	0	313	0	309	0	344	0	375	0	326	0	183	0	410	0	377	0	95	0	206	0	220	0	386	0	225	1	246	0	298	0	309	0	377	0	209	0	132	0	285	1	269	0	279	0	329
1050	421	1	141	19	318	20	327	1	344	0	369	0	327	0	184	1	409	2	376	2	95	0	209	1	219	0	383	2	225	3	239	1	301	0	310	17	376	1	207	60	131	52	286	2	271	0	278	2	325
1051	420	1	139	0	318	0	329	0	336	0	367	0	324	0	184	0	410	0	375	1	94	0	206	1	219	0	384	0	222	0	241	0	304	0	303	1	377	1	204	0	131	0	290	0	271	0	276	2	320
1052	421	1	139	3	316	2	331	3	336	0	369	1	324	1	182	1	415	0	373	1	96	0	206	1	216	1	382	6	225	0	242	0	307	0	305	1	384	1	204	0	132	0	293	1	272	1	276	1	323
1053	416	7	139	0	315	0	325	84	336	0	370	27	327	20	181	5	414	0	372	0	96	1	206	1	214	0	380	1	222	1	242	0	306	6	306	0	385	0	204	0	129	0	294	1	271	0	275	0	322
1054	419	0	137	0	313	0	325	0	335	0	370	0	327	0	180	0	414	0	371	0	94	0	206	0	213	0	379	0	224	0	241	0	306	0	303	2	383	0	205	0	129	0	294	0	273	0	275	0	323
1055	420	1	139	0	314	0	324	0	333	0	373	1	329	0	178	0	414	0	373	11	94	0	207	0	212	0	377	0	226	0	240	0	306	0	302	1	381	2	205	0	128	0	293	0	275	0	276	0	323
1056	438	4	145	2	322	4	335	1	356	2	382	4	336	1	179	0	414	174	380	2	96	1	211	1	217	2	386	2	239	4	248	2	328	1	315	1	386	14	208	0	134	2	296	0	291	4	281	2	335
1057	440	0	144	0	318	0	334	1	357	0	382	0	336	0	180	0	413	0	383	0	96	0	209	0	215	0	388	0	240	0	249	0	328	1	323	1	384	0	207	0	134	0	296	0	292	0	282	0	335
1058	442	0	144	0	325	1	334	4	353	0	385	1	341	0	178	0	410	1	380	0	94	0	208	0	214	0	395	2	245	0	251	2	322	0	326	2	391	3	206	1	133	0	296	2	295	1	278	1	338
1059	440	2	144	0	313	5	332	2	355	0	383	27	338	2	178	31	410	1	379	1	94	7	209	0	214	0	393	0	245	40	251	0	323	55	326	1	389	0	207	0	128	0	294	114	297	0	276	1	337
1060	437	2	145	0	314	0	337	0	353	0	381	1	341	1	178	0	409	0	379	0	95	2	209	0	216	0	392	0	243	1	251	0	326	5	330	0	392	1	207	0	130	0	294	0	297	3	276	1	340
1061	436	0	144	0	314	0	334	0	350	0	382	0	345	0	180	0	407	0	375	13	95	1	210	1	217	0	391	1	242	2	251	0	324	0	330	1	389	1	205	0	130	0	293	12	298	0	278	0	339
1062	444	2	143	0	320	3	339	0	347	5	383	1	343	1	181	9	407	3	374	2	97	0	209	7	216	1	399	4	249	1	249	0	330	3	327	13	397	5	203	1	132	0	295	4	296	0	286	3	341
1063	443	2	142	0	321	0	331	5	348	0	382	0	341	8	181	0	407	1	376	1	98	0	208	0	216	0	396	0	250	0	251	0	329	0	327	0	399	1	203	0	130	0	294	0	295	0	283	1	340
1064	444	1	143	0	322	1	331	0	349	0	380	1	343	6	181	0	408	0	372	17	98	0	209	0	214	0	395	0	251	0	251	1	330	1	329	1	398	0	203	1	129	0	291	1	293	1	282	0	341
1065	449	0	141	0	311	21	332	11	345	0	377	1	338	1	188	1	406	1	374	1	97	1	213	1	221	0	390	1	247	1	248	0	328	4	326	1	400	3	206	0	134	0	283	0	299	2	286	3	340
1066	452	8	137	0	326	0	336	0	339	0	375	0	345	2	188	0	416	1	371	0	95	0	215	0	226	0	396	0	255	0	248	0	339	0	319	2	405	0	203	0	139	0	290	0	301	0	293	0	334
1067	456	0	137	1	324	0	336	0	340	0	379	0	344	0	187	0	416	1	370	1	95	1	218	0	228	0	392	0	254	1	247	0	342	0	318	1	405	0	203	0	139	0	291	1	301	0	293	0	333
1068	457	102	136	14	325	1	335	0	339	1	379	1	345	1	187	1	415	0	367	1	94	0	218	0	229	36	390	0	257	0	249	0	340	3	317	5	405	3	206	81	139	45	291	0	297	2	291	1	334
1069	463	1	136	13	322	138	335	4	338	133	380	1	348	0	176	1	416	2	367	0	94	0	218	0	227	0	388	1	255	11	249	1	334	1	322	14	401	1	203	1	139	0	293	2	293	0	290	2	335
1070	464	0	136	0	324	0	335	0	338	0	378	1	346	0	174	0	417	0	366	0	94	1	216	0	226	0	389	1	258	0	246	0	330	1	320	0	400	0	201	0	137	0	294	0	290	0	289	0	337
1071	454	3	143	0	312	0	329	0	335	3	361	51	347	1	174	1	405	0	374	2	95	2	214	0	222	0	392	3	256	0	240	1	319	0	321	0	391	0	196	0	139	0	284	0	282	3	287	0	337
1072	458	0	142	0	313	0	330	0	338	0	363	0	349	0	174	0	403	0	371	1	96	2	215	0	221	0	391	2	255	0	258	0	318	0	321	0	397	1	195	0	138	0	284	0	283	0	287	0	330
1073	460	1	141	2	313	3	329	2	339	2	371	1	349	0	174	13	404	0	375	0	96	0	218	0	221	0	396	1	255	1	260	0	319	0	324	0	396	0	197	2	140	0	283	0	285	1	289	1	329
1074	459	0	136	0	313	0	328	0	329	3	363	0	342	3	171	19	402	0	379	1	96	0	215	0	220	0	397	0	249	0	258	0	318	0	324	1	392	1	194	0	142	0	279	0	293	0	290	0	346
1075	460	0	145	0	306	0	330	1	338	1	361	0	341	0	171	0	402	0	380	0	97	0	215	0	222	0	396	1	250	1	257	0	317	16	321	0	394	1	193	0	139	1	278	0	292	0	293	1	346
1076	462	2	145	0	306	0	328	0	337	1	362	3	342	2	170	1	400	0	383	0	96	0	216	0	222	2	396	0	254	1	257	0	319	1	321	0	392	1	191	0	136	0	280	0	294	1	296	0	346
1077	467	4	144	2	308	1	328	1	338	0	360	0	345	74	170	6	398	2	381	3	97	0	218	18	222	7	396	3	255	23	254	2	322	3	323	1	390	3	192	53	137	16	279	1	291	1	294	0	346
1078	465	0	143	0	306	0	323	0	333	0	359	0	347	1	170	0	393	1	377	0	95	0	219	1	221	0	395	0	254	0	251	1	316	0	324	1	381	1	188	0	138	0	282	1	292	1	293	0	347
1079	457	1	147	0	297	0	319	0	322	0	360	1	341	0	169	0	392	0	379	0	93	0	218	0	216	0	382	0	253	2	249	1	319	0	320	0	387	0	184	0	138	0	278	1	284	0	297	1	353
1080	460	0	148	12	293	1	316	1	324	1	360	0	343	3	171	0	397	0	379	0	94	0	218	0	215	0	382	0	253	0	249	0	318	2	319	1	389	0	182	0	138	0	279	6	288	0	300	1	353
1081	460	2	149	0	300	2	317	1	325	4	359	1	341	2	171	0	402	3	377	5	95	0	216	0	216	0	385	6	253	0	251	0	319	0	319	2	391	3	183	1	138	0	281	3	284	0	300	0	356
1082	459	4	149	0	298	1	317	0	325	0	360	0	341	2	171	4	401	0	374	0	95	2	217	1	215	0	383	0	252	0	249	1	317	5	320	0	389	1	183	0	137	0	280	11	283	0	295	1	356
1083	457	0	148	10	299	83	317	0	323	1	361	0	341	0	173	2	402	1	374	2	95	3	217	0	216	0	384	64	254	27	249	0	319	1	324	13	387	66	180	0	136	0	283	0	292	1	295	0	359
1084	457	1	148	0	297	129	315	0	325	1	363	0	342	0	173	0	395	0	376	1	96	1	214	0	216	0	383	0	253	2	249	1	320	2	326	13	388	2	179	17	140	23	282	0	290	0	295	2	358
1085	462	0	154	1	314	3	324	0	330	2	360	1	348	1	170	0	406	1	381	1	96	1	218	1	221	2	392	0	251	0	249	3	321	2	323	1	400	0	181	1	142	2	278	0	299	2	303	2	363
1086	460	79	152	10	314	1	323	0	324	125	359	0	346	32	170	0	406	1	380	0	97	3	216	0	222	0	392	0	252	20	251	0	321	0	319	0	400	2	180	35	144	0	280	0	296	0	305	0	363
1087	464	0	153	0	313	0	322	0	330	0	360	0	345	152	168	54	407	1	377	5	96	1	216	27	224	44	392	0	250	2	247	3	321	1	319	0	402	1	179	0	144	0	280	26	297	0	304	0	361
1088	466	2	153	0	311	1	322	1	332	0	365	41	349	0	168	0	406	0	379	0	95	1	216	0	222	0	391	0	250	2	245	0	321	0	318	2	405	4	179	0	144	0	279	0	295	2	304	1	362
1089	463	2	151	2	309	27	323	5	326	0	364	3	351	1	168	2	408	1	382	55	94	0	213	3	222	10	388	2	253	4	244	116	319	104	317	2	403	6	177	5	142	3	278	16	291	3	303	5	363
1090	463	1	152	0	309	0	322	0	327	0	361	2	352	1	168	0	406	0	383	0	94	0	211	0	222	0	387	0	252	0	246	0	318	1	317	1	402	2	178	0	143	1	277	0	290	3	303	0	360
1091	430	0	145	0	281	0	310	0	298	0	343	2	329	0	162	0	378	2	348	0	91	0	201	0	211	0	355	0	244	0	228	0	298	0	298	0	374	1	164	0	139	0	254	0	267	1	276	0	324
1092	433	0	144	11	285	0	311	0	296	3	343	1	329	0	178	0	381	0	349	0	91	0	203	0	211	0	353	3	245	2	227	0	298	0	297	0	372	0	164	0	138	0	253	0	270	1	275	1	322
1093	434	0	145	0	286	0	311	0	298	0	345	0	328	15	177	0	379	0	350	0	91	0	204	0	212	0	353	0	244	1	229	0	296	0	296	0	372	0	163	0	137	0	253	13	268	0	274	1	321
1094	437	1	145	1	293	2	316	0	303	3	346	3	333	0	178	0	383	1	352	2	91	0	208	0	218	0	355	0	249	2	230	0	299	0	302	0	370	3	166	0	137	0	259	1	269	1	276	1	322
1095	437	0	146	0	296	2	315	0	303	0	349	0	330	97	177	85	386	0	351	1	92	0	208	59	218	83	356	0	251	21	229	72	300	0	303	0	367	2	164	0	136	0	262	7	270	0	276	0	320
1096	437	0	148	0	294	0	312	0	301	0	352	1	327	0	177	0	384	0	351	0	91	0	207	0	218	0	354	0	248	1	225	0	301	0	303	0	368	3	166	0	136	0	262	0	271	1	277	1	318
1097	457	0	154	0	312	0	317	0	318	0	360	0	349	0	180	0	399	0	371	1	91	0	219	0	229	0	380	0	253	0	233	1	312	0	320	0	390	0	173	0	142	0	276	1	284	1	289	0	330
1098	458	0	156	0	316	0	316	0	318	0	364	0	353	0	181	8	400	1	368	2	91	5	220	0	232	0	383	0	253	1	233	0	311	0	323	0	395	1	173	1	142	0	276	1	284	0	287	0	329
1099	458	1	156	0	315	0	315	1	317	1	364	2	355	0	181	1	399	0	369	1	91	1	220	0	231	0	384	0	251	0	231	0	313	2	324	0	391	1	175	0	142	0	273	1	285	0	288	1	329
1100	426	0	145	0	279	1	305	0	285	0	326	1	345	1	165	0	382	0	341	0	87	0	210	0	216	0	367	0	245	0	225	0	309	1	301	1	366	0	174	0	137	1	258	1	274	0	274	0	305
1101	425	1	144	0	275	0	304	0	280	0	327	0	348	9	165	0	381	0	337	0	87	0	211	0	217	0	366	2	245	1	226	0	306	0	301	0	361	0	173	0	137	0	258	1	274	0	272	0	304
1102	434	3	145	0	275	0	303	0	284	1	330	1	350	0	167	0	384	1	341	2	87	3	211	1	221	1	373	2	247	1	228	0	310	2	303	0	363	1	175	2	139	0	257	1	280	5	280	1	303
1103	432	0	144	0	270	0	297	63	285	0	331	0	350	0	167	0	382	0	341	0	87	0	215	0	223	0	372	0	247	1	230	0	309	12	303	1	361	0	173	0	136	0	258	0	276	0	278	0	303
1104	445	2	145	4	270	1	295	9	293	0	336	22	354	39	167	0	383	2	337	2	89	1	214	0	226	1	375	4	247	25	229	21	309	0	308	11	361	1	174	2	138	0	258	1	282	0	280	3	311
1105	445	0	145	0	269	0	294	0	294	0	337	1	355	0	166	0	382	0	335	2	89	0	213	0	226	0	373	1	247	1	227	0	304	1	310	0	361	0	175	0	138	0	259	1	284	0	280	0	313
1106	447	0	145	0	269	1	291	1	294	0	338	0	357	3	166	4	388	2	334	1	89	0	213	0	227	1	370	3	245	1	228	0	304	2	307	0	364	1	176	1	141	0	260	1	285	0	281	1	315
1107	452	0	145	0	267	0	282	3	294	0	339	1	354	40	166	32	386	0	331	4	88	0	212	4	228	11	374	0	248	1	227	2	304	3	303	9	363	2	175	0	142	0	259	13	283	1	281	3	316
1108	450	0	145	0	267	1	282	0	292	0	339	0	352	0	166	0	385	0	328	0	88	0	210	0	226	0	377	0	245	1	225	108	302	1	302	1	362	0	176	0	141	0	256	0	282	0	282	0	314
1109	460	1	148	4	260	0	3	1	294	0	348	127	359	0	170	0	394	0	348	69	90	0	212	0	236	0	382	2	250	1	221	0	300	0	311	11	373	0	179	0	146	1	270	0	293	1	289	3	333
1110	456	42	149	0	260	7	0	0	292	0	349	2	357	2	170	0	395	2	346	1	91	0	213	0	238	0	377	1	252	0	221	0	300	0	311	1	374	0	179	0	145	0	269	0	298	0	289	1	334
1111	450	0	149	1	256	0	0	0	288	0	350	0	351	0	159	0	393	0	346	0	88	0	208	0	228	0	378	1	254	25	218	0	295	0	310	0	373	0	175	0	145	1	265	0	300	0	282	0	329
1112	447	1	149	0	254	0	244	2	286	2	349	1	351	1	159	0	392	0	344	0	88	0	207	1	228	0	378	0	247	24	214	1	2	0	308	0	371	0	175	0	145	0	264	0	307	0	281	0	327
1113	442	3	145	0	199	2	268	0	285	0	349	0	347	76	153	37	389	0	339	2	88	4	207	60	226	101	377	2	248	0	214	3	0	0	307	0	369	8	174	0	145	0	260	0	307	0	280	0	325
1114	441	1	144	0	199	0	271	0	284	0	345	0	344	1	149	0	388	0	336	0	87	0	202	0	219	0	377	0	249	25	210	0	0	0	314	1	368	1	173	72	144	68	247	0	304	0	280	0	325
1115	437	1	140	0	199	1	273	1	282	0	342	0	342	1	148	0	386	0	331	3	87	0	201	0	219	0	376	0	247	1	207	0	269	0	313	2	368	1	172	0	143	0	242	0	304	1	278	0	324
1116	436	0	136	0	199	0	274	96	276	0	340	0	337	0	148	0	366	0	325	0	85	18	200	0	219	0	377	1	243	22	200	2	277	89	309	22	360	1	168	0	140	0	237	0	301	0	270	0	322
1117	434	4	136	0	199	95	275	118	273	1	338	1	335	0	148	0	364	0	321	27	84	0	198	0	218	3	374	1	239	23	193	2	280	0	306	18	349	1	167	1	138	1	236	1	296	1	267	2	322
1118	429	0	135	0	199	0	275	134	261	94	329	0	329	0	147	0	359	0	316	0	82	1	192	0	216	1	368	0	237	25	193	0	281	0	310	12	346	1	165	0	133	0	231	2	292	0	265	0	338
1119	429	0	135	0	199	0	275	16	260	2	329	1	326	0	144	0	358	0	313	0	81	0	192	0	214	0	363	0	238	23	191	0	285	93	309	0	344	0	164	0	133	0	228	0	292	1	262	0	335
1120	4	0	1	0	2	0	299	3	1	0	2	0	2	0	0	0	2	0	6	0	2	0	3	0	2	0	363	2	237	24	0	0	297	1	342	1	12	0	1	0	1	0	3	0	303	22	3	0	331
1121	0	0	0	0	0	0	303	1	0	0	0	0	0	0	0	0	0	0	0	0	0	0	0	0	0	0	360	160	249	0	0	0	309	2	333	36	1	0	0	0	0	0	0	0	312	21	0	0	339
1122	0	0	0	0	0	0	304	0	0	0	0	0	0	0	0	0	0	0	0	0	0	0	0	0	0	0	347	0	248	27	0	0	311	1	335	2	1	0	0	0	0	0	0	0	313	1	0	0	341
1123	442	0	145	0	302	0	307	0	252	0	314	1	337	1	138	0	392	0	334	0	70	0	192	0	220	0	345	0	250	1	166	0	317	1	328	21	321	0	171	0	147	0	252	1	314	22	268	0	342
1124	444	1	145	0	305	22	307	0	253	75	318	97	341	0	138	0	394	1	336	2	70	0	193	0	220	3	343	1	253	25	166	1	319	0	340	2	326	1	173	0	148	1	254	0	317	1	270	0	346
1125	450	14	145	0	309	0	307	0	256	0	328	0	342	8	140	0	398	0	336	1	70	1	194	1	222	17	334	0	255	0	168	80	316	2	345	1	329	3	174	0	150	1	255	2	320	0	271	1	341
1126	454	0	147	0	312	0	308	2	257	0	333	18	346	0	142	0	402	0	339	1	71	0	197	1	224	0	343	0	256	4	170	0	317	0	338	0	331	0	175	0	152	0	259	0	321	0	273	1	318
1127	468	0	150	0	328	0	315	0	266	2	350	0	354	1	144	0	421	0	355	0	72	1	203	0	232	0	338	0	264	0	177	0	327	1	344	0	339	0	183	0	160	0	275	0	310	0	291	1	322
1128	468	0	150	0	329	0	316	0	266	0	354	0	356	1	145	17	423	0	359	0	72	0	206	0	237	0	331	11	262	0	179	9	326	2	349	0	345	1	185	0	162	1	277	1	313	0	294	0	323
1129	469	3	153	1	336	1	316	1	266	0	355	0	359	0	147	0	424	1	362	1	73	0	209	0	238	1	339	0	261	0	179	0	325	5	346	0	347	0	186	0	164	0	278	0	315	0	295	0	321
1130	473	0	155	0	341	0	309	0	268	0	361	0	369	0	149	0	432	0	374	0	73	0	213	0	239	1	342	0	261	0	181	0	326	0	342	0	348	0	188	0	166	0	266	0	315	0	298	0	325
1131	473	1	157	1	344	1	310	0	268	0	363	0	369	2	150	13	432	0	375	11	73	0	213	0	240	2	336	0	262	0	181	0	325	0	340	1	349	0	192	0	165	0	267	0	314	0	300	0	325
1132	483	1	159	0	358	0	308	0	273	117	366	1	376	2	151	0	437	2	381	3	75	0	215	0	246	0	220	2	264	0	180	1	326	3	342	2	354	2	194	0	170	0	269	0	321	0	307	1	328
1133	477	1	160	1	359	0	308	0	274	0	358	0	370	1	149	0	435	0	376	0	76	1	215	0	246	0	223	0	262	0	176	0	323	1	339	1	353	3	189	0	168	0	267	0	320	0	300	0	330
1134	474	0	160	1	357	0	305	0	274	1	355	0	370	0	149	0	437	0	377	0	76	0	213	0	248	0	225	1	261	0	176	1	319	0	338	0	350	27	189	0	167	2	265	2	321	0	299	0	328
1135	468	0	160	1	360	0	307	0	279	0	353	0	369	0	143	1	433	1	370	1	76	0	210	0	243	1	350	0	251	0	172	0	318	0	328	0	346	1	188	2	162	0	260	0	320	0	297	0	324
1136	468	4	160	0	363	0	308	2	279	2	353	1	370	0	144	0	430	4	372	1	76	0	209	0	245	0	357	0	251	0	171	0	319	0	325	2	350	2	187	0	166	0	262	0	323	0	299	2	325
1137	471	0	158	0	365	1	307	0	280	0	352	19	367	0	145	0	428	1	370	46	75	0	207	0	244	0	355	1	253	0	172	32	316	0	324	0	354	0	189	0	166	0	262	11	325	1	300	0	325
1138	505	4	169	0	385	0	368	0	287	1	364	0	382	1	147	1	437	2	384	0	77	1	210	0	256	1	373	4	257	1	170	1	327	7	334	0	365	2	193	0	175	1	271	1	323	3	312	5	338
1139	509	0	169	0	387	1	370	1	291	1	362	0	381	0	147	12	438	0	382	0	76	17	210	0	254	1	374	0	257	1	167	0	325	1	334	0	365	1	190	0	176	0	271	23	323	0	312	0	337
1140	511	1	170	19	395	1	383	4	285	102	369	0	383	126	145	44	448	2	383	1	75	0	214	8	257	45	385	2	259	1	170	1	326	0	337	2	370	3	192	0	178	0	276	1	325	3	316	2	344
1141	512	4	170	5	394	1	383	0	284	11	369	2	385	0	145	0	443	0	381	44	75	1	212	0	259	0	384	0	257	0	171	0	326	0	336	0	370	0	192	0	178	1	276	0	322	0	316	0	343
1142	510	3	173	0	393	0	383	0	293	0	365	2	382	2	145	0	440	2	381	0	75	0	212	0	259	1	382	0	257	0	169	1	325	0	337	0	367	6	189	0	177	3	274	1	323	0	316	0	341
1143	512	0	178	1	405	0	387	157	296	0	361	2	382	1	143	0	449	0	381	5	72	0	211	0	258	1	386	2	254	0	173	0	317	0	340	0	361	6	191	0	176	2	277	1	320	1	313	0	345
1144	513	3	179	0	406	1	405	2	296	0	362	0	385	1	140	0	451	1	385	1	72	0	212	0	257	0	388	2	257	3	157	0	317	0	339	0	358	3	192	2	177	2	277	0	320	0	312	2	344
1145	510	2	180	4	406	1	419	6	293	1	364	1	388	0	140	0	451	1	386	2	73	0	210	0	259	0	388	1	257	1	157	0	314	2	333	1	359	5	194	0	176	1	277	1	320	1	313	1	346
1146	518	1	186	2	408	1	425	2	294	0	371	1	388	166	142	40	454	0	397	2	73	0	209	52	255	61	397	2	258	3	158	1	315	1	337	2	371	6	199	1	180	1	280	1	327	0	315	1	339
1147	521	0	190	0	410	1	437	0	293	0	370	0	389	0	141	0	456	1	399	0	72	0	208	0	255	0	396	3	259	0	158	0	314	0	337	1	369	0	197	0	182	0	279	0	324	0	317	0	340
1148	521	0	192	8	406	0	436	63	291	1	374	0	391	1	140	0	457	1	399	0	74	0	208	0	255	0	393	0	258	0	159	0	310	2	336	0	370	1	197	0	181	0	280	1	324	0	319	0	340
1149	517	0	189	10	404	43	437	7	290	2	374	0	391	0	140	0	457	1	402	0	71	0	209	0	256	1	396	5	258	6	158	0	309	0	336	3	368	3	196	0	180	0	275	1	322	0	319	1	338
1150	518	1	192	2	404	1	430	18	294	1	372	3	387	3	139	0	455	1	399	1	71	1	207	0	257	0	392	1	255	0	158	0	308	6	334	3	368	4	197	0	178	0	275	0	324	1	318	2	337
1151	519	4	192	4	402	11	411	59	298	1	372	18	386	58	140	11	456	1	400	61	69	5	207	27	255	2	395	1	256	1	157	5	309	76	332	66	370	3	195	0	177	1	273	27	321	1	320	4	338
1152	517	1	192	5	403	2	430	1	299	2	374	1	382	0	139	1	452	0	400	47	68	6	206	0	256	0	393	192	255	5	158	74	315	1	332	164	372	2	195	0	174	1	279	0	323	3	321	3	336
1153	516	2	193	0	403	0	436	0	294	0	373	0	385	2	142	2	452	0	400	4	69	1	212	1	257	1	394	0	256	25	159	0	315	0	331	0	371	3	195	1	174	0	277	0	326	0	320	0	336
1154	515	1	193	0	399	0	398	18	292	0	369	2	384	34	139	3	453	2	396	1	68	1	212	3	257	1	393	4	256	26	159	9	314	6	329	0	369	3	193	0	172	0	277	0	326	1	318	1	335
1155	512	0	195	3	395	1	402	51	297	0	371	0	379	1	123	4	451	1	395	2	66	3	214	0	255	0	397	1	251	15	157	70	311	68	324	0	374	11	191	0	166	0	269	8	326	2	317	1	329
1156	513	0	196	0	398	0	402	1	298	1	372	1	379	0	33	2	454	5	394	0	57	6	217	0	255	0	399	5	252	2	166	3	270	25	324	13	380	3	192	0	166	0	270	0	325	1	319	1	334
1157	510	8	196	1	396	1	402	119	299	0	373	0	382	0	34	0	454	0	394	30	58	2	219	0	256	0	397	3	251	3	175	4	249	11	323	1	381	2	192	1	167	0	271	1	330	1	318	1	332
1158	499	66	196	2	390	0	402	1	298	1	374	0	377	14	32	0	452	1	393	34	58	4	219	1	257	2	395	0	252	4	175	0	244	13	324	14	378	3	192	0	165	1	268	0	329	2	317	2	331
1159	498	0	199	0	387	3	403	1	299	0	369	0	376	1	125	0	456	3	395	0	68	2	219	1	257	2	402	0	252	0	177	0	310	12	324	0	379	2	195	0	163	0	271	0	326	1	313	2	330
1160	490	0	199	7	384	0	399	0	296	0	365	1	374	1	126	1	452	1	395	1	68	6	218	0	258	7	401	1	249	28	175	0	333	9	322	12	379	4	195	1	163	63	272	0	326	0	313	0	331
1161	487	1	204	0	382	3	399	1	300	0	364	0	374	2	128	0	450	2	395	2	74	1	217	0	256	0	399	1	250	1	173	0	333	1	322	5	381	7	195	1	162	0	270	1	324	3	313	4	328
1162	480	2	207	0	381	1	398	51	297	1	359	0	373	3	130	0	447	0	395	1	73	0	216	0	256	7	396	2	251	1	173	2	334	1	315	1	377	4	194	1	161	1	267	0	329	2	310	1	329
1163	479	4	207	3	379	15	395	108	297	0	357	1	370	5	134	1	447	3	390	2	73	1	216	1	254	0	392	0	249	16	170	2	333	4	317	1	376	2	194	0	160	0	264	1	329	0	308	1	329
1164	470	37	208	3	373	17	393	117	307	0	355	0	365	136	134	0	438	0	386	184	72	3	216	29	253	65	390	1	248	41	169	15	333	1	321	0	379	5	192	0	159	0	262	1	330	3	308	0	328
1165	469	1	207	3	373	0	393	2	309	0	350	0	364	2	137	0	434	0	382	5	72	4	213	1	252	2	383	2	247	0	167	0	335	3	322	4	380	3	190	0	158	1	261	0	330	2	307	1	325
1166	464	2	207	11	364	6	391	2	304	104	335	1	357	3	138	0	430	2	375	2	74	7	209	0	250	0	382	1	216	5	165	6	332	7	328	12	375	7	186	0	158	0	257	1	318	1	303	1	317
1167	458	0	213	7	363	0	387	0	310	0	334	0	352	0	137	64	429	0	371	0	76	25	208	0	244	0	381	0	215	0	165	4	332	5	322	9	377	35	184	2	155	0	255	0	314	1	301	0	315
1168	7	1	215	0	4	1	3	0	310	0	9	3	5	1	140	0	7	1	11	5	76	1	2	0	6	2	5	0	215	2	6	1	328	0	323	0	380	5	2	0	0	0	0	0	315	0	4	1	317
1169	0	0	214	0	0	0	0	0	308	0	0	0	0	0	140	0	0	0	0	0	76	0	0	0	0	0	0	0	238	0	0	0	334	0	323	0	391	2	0	0	0	0	0	0	323	0	0	0	332
1170	0	0	214	1	0	0	1	0	304	0	0	0	0	0	143	0	0	0	0	0	77	0	0	0	0	0	0	0	236	0	0	0	336	0	322	0	391	3	0	0	0	0	0	0	323	0	0	0	335
1171	447	1	215	0	393	1	424	0	305	0	349	0	352	0	144	0	414	0	378	0	78	1	202	0	240	0	377	0	235	1	147	0	330	1	320	1	386	3	189	0	157	0	255	0	323	0	292	0	335
1172	449	2	218	0	395	0	427	0	306	0	350	9	358	1	144	0	416	0	385	0	79	0	202	0	240	0	378	2	233	0	147	0	334	0	318	0	387	2	190	0	160	0	257	0	322	1	293	0	334
1173	451	0	219	12	395	0	428	0	307	0	354	4	358	13	143	17	417	0	387	0	78	0	202	8	240	18	378	1	233	1	150	0	337	96	311	6	385	140	190	0	161	1	257	7	320	1	293	0	332
1174	457	2	217	0	403	1	435	0	305	0	361	1	363	0	141	3	426	1	396	1	77	1	202	0	242	0	384	0	231	1	151	0	334	0	311	0	389	1	193	1	163	0	259	0	316	2	297	0	332
1175	458	0	218	0	403	0	436	1	306	0	365	0	367	1	139	0	429	0	398	1	78	1	206	0	244	0	386	2	232	0	151	0	332	1	313	0	388	3	195	1	163	1	262	0	316	1	300	0	330
1176	463	4	223	2	410	1	442	1	307	2	369	2	378	7	137	1	434	2	406	2	78	8	210	2	249	20	386	4	232	1	155	0	334	3	315	7	389	34	197	1	163	0	267	0	316	0	304	2	334
1177	464	0	224	1	412	4	443	0	307	0	369	1	381	3	137	0	438	1	409	0	77	0	211	1	250	0	386	2	234	0	157	1	338	0	317	0	390	4	197	0	163	1	271	0	316	1	305	0	337
1178	467	3	223	0	413	0	444	2	307	1	371	3	384	3	138	2	439	0	411	4	79	1	210	0	253	0	386	0	234	1	158	0	337	0	318	1	393	5	196	0	167	1	271	1	317	0	308	2	340
1179	463	2	219	16	418	3	446	160	306	0	371	0	385	4	137	0	450	0	411	0	80	0	211	0	256	1	390	0	231	3	159	1	337	0	317	10	391	3	194	0	168	1	279	0	312	1	311	0	336
1180	473	1	218	2	423	1	450	1	309	0	371	0	388	2	136	0	452	0	412	0	82	0	212	0	258	0	393	0	230	1	159	0	339	0	315	1	393	2	197	0	168	1	282	1	318	0	315	1	335
1181	476	0	217	0	425	1	448	0	309	0	369	0	387	0	136	0	454	0	412	1	81	0	212	0	258	0	392	0	230	0	160	0	341	0	317	0	396	2	198	0	169	0	284	4	316	1	319	0	334
1182	447	0	210	17	406	59	451	0	295	0	357	0	373	18	130	0	459	0	395	1	80	0	207	6	256	0	386	2	230	27	165	1	325	0	297	0	383	0	197	0	164	0	269	9	312	1	313	0	323
1183	460	1	210	1	412	0	451	0	297	0	358	1	373	2	130	1	463	0	394	0	81	1	206	1	256	0	387	2	231	0	164	0	325	0	298	1	389	1	200	0	166	0	271	0	313	0	311	1	323
1184	463	0	209	0	410	0	450	0	294	0	357	0	369	1	127	0	451	0	391	0	81	0	205	1	253	0	389	0	228	0	163	1	323	0	298	0	387	0	199	0	166	0	270	0	313	0	305	0	322
1185	467	2	216	3	409	0	465	0	302	1	373	0	379	8	131	0	468	2	406	1	82	0	210	0	264	0	402	1	226	0	164	5	330	0	300	2	394	4	207	0	166	0	276	2	318	1	304	0	328
1186	472	0	212	0	409	0	463	0	302	1	375	0	381	1	128	1	467	0	407	1	82	0	208	0	266	0	396	0	228	0	164	0	332	0	305	0	394	1	208	0	167	0	276	0	319	1	303	0	326
1187	473	0	210	0	410	0	458	2	301	0	376	1	382	1	129	0	470	1	407	0	82	0	208	1	267	0	395	1	228	0	166	0	332	0	305	0	393	1	209	0	165	0	275	0	320	2	304	0	324
1188	492	0	212	0	426	0	470	0	306	0	387	1	396	1	119	12	464	0	423	46	84	0	217	0	280	0	411	201	238	3	179	0	348	0	317	7	408	181	219	0	170	0	280	0	344	0	311	1	348
1189	492	1	212	0	429	0	472	0	307	2	388	0	399	0	120	0	467	0	427	0	85	0	220	2	277	0	408	2	241	0	183	0	349	0	313	0	413	0	220	0	172	0	283	0	344	2	313	1	353
1190	489	1	214	0	427	0	473	0	309	0	390	2	398	0	119	0	469	1	428	0	85	0	221	1	277	0	406	0	242	0	183	0	349	0	313	0	413	0	216	0	172	0	281	0	348	0	312	0	355
1191	491	4	214	21	430	1	473	1	308	28	391	0	395	2	119	0	471	1	425	1	86	1	220	0	275	0	407	2	241	1	188	3	349	0	312	2	418	0	217	41	172	19	285	0	347	2	310	0	355
1192	490	1	214	1	420	0	471	0	307	0	392	0	395	2	120	7	467	0	423	12	85	0	220	0	275	1	410	0	238	1	189	1	347	0	311	1	416	0	217	0	170	0	283	14	347	0	307	0	352
1193	492	5	221	2	425	1	475	0	304	0	392	0	399	2	122	2	472	0	420	0	86	0	217	0	281	0	413	2	238	1	190	0	345	1	309	3	416	1	221	0	170	0	289	0	359	2	310	3	357
1194	492	3	219	2	424	3	473	4	304	10	392	1	400	2	122	1	470	1	421	110	86	1	217	2	280	1	413	202	240	1	190	3	350	3	310	3	410	58	221	0	170	0	288	136	358	4	309	1	358
1195	497	1	219	1	422	0	474	0	308	0	391	0	398	8	123	0	471	0	422	1	86	0	218	1	281	0	412	0	239	1	189	0	349	0	308	3	409	1	218	0	170	2	285	14	356	0	308	0	360
1196	494	1	218	1	423	0	473	0	308	0	391	1	398	0	123	1	472	0	421	0	86	0	215	0	278	0	411	1	237	0	191	3	351	0	306	2	408	0	217	1	170	0	286	0	356	0	306	0	361
1197	485	1	215	3	415	2	476	2	295	0	386	2	399	7	123	10	474	1	423	5	88	0	219	1	269	20	412	4	237	29	191	0	359	2	306	7	400	1	220	2	166	5	293	2	355	0	302	3	362
1198	491	0	219	0	408	0	477	0	301	0	384	0	396	2	122	0	471	0	422	0	88	0	220	0	270	0	418	0	232	0	195	1	362	0	318	2	406	0	218	0	169	0	296	0	362	1	304	0	374
1199	493	5	216	0	410	1	476	0	302	0	385	3	399	1	123	1	473	0	423	2	88	1	221	3	270	0	416	0	230	3	197	1	364	1	319	2	405	2	215	0	170	3	293	1	362	0	303	4	377
1200	491	132	220	0	408	0	480	0	307	0	379	12	395	0	124	6	470	0	421	43	88	0	217	0	269	54	407	1	228	1	193	1	368	0	311	1	403	1	215	1	171	0	288	33	361	0	299	1	377
1201	491	0	220	22	408	1	482	0	309	1	379	1	397	57	124	0	472	1	424	21	88	0	215	43	265	22	407	6	227	31	195	0	369	0	309	7	405	0	217	1	173	0	289	0	362	0	299	1	377
1202	492	1	219	0	408	0	481	1	308	0	382	0	395	1	125	0	473	1	423	1	88	0	216	1	265	0	411	0	232	2	195	0	369	0	311	140	403	0	216	0	175	0	291	1	373	3	298	0	386
1203	492	2	218	0	408	4	480	2	302	0	381	1	395	2	125	0	471	0	418	0	88	0	216	0	265	0	411	1	232	0	195	1	368	0	311	2	403	0	217	0	176	0	290	1	375	2	298	1	383
1204	492	0	218	0	408	0	481	0	301	0	378	0	395	2	124	0	470	0	419	0	88	0	216	0	261	0	411	0	233	0	193	0	371	1	304	1	398	0	214	0	174	1	290	0	376	1	296	0	381
1205	494	1	213	0	413	1	479	1	295	0	381	0	392	2	128	0	470	0	425	1	89	0	214	0	259	1	410	0	231	0	189	0	368	0	307	1	394	0	215	0	176	0	289	0	370	0	294	0	380
1206	492	21	214	1	414	4	479	176	295	42	379	0	392	0	128	0	469	0	423	0	90	0	214	0	257	0	408	0	232	0	191	2	369	0	313	7	395	0	216	0	175	0	290	0	375	0	295	0	386
1207	491	0	216	0	415	0	478	1	292	0	380	2	391	3	126	0	465	0	426	2	90	0	214	1	257	1	408	0	233	0	192	0	369	1	324	1	395	1	218	0	175	0	290	0	374	0	295	0	387
1208	493	1	215	1	414	28	477	1	293	1	379	0	391	0	126	0	465	0	423	0	90	1	214	0	258	1	404	0	232	3	192	0	367	0	321	5	395	0	218	1	176	0	289	0	375	0	296	0	386
1209	506	0	221	0	415	0	480	1	300	0	375	1	386	0	126	0	471	0	442	1	90	0	214	0	261	0	415	0	233	1	199	1	373	0	322	0	405	0	219	0	178	0	293	1	376	0	307	0	385
1210	501	0	221	2	413	0	480	0	299	1	375	0	382	1	126	1	474	0	444	1	93	0	215	0	262	0	418	1	233	0	199	0	373	0	322	0	409	0	222	0	180	0	296	1	376	0	307	0	388
1211	502	1	220	1	416	2	480	2	299	2	375	1	382	1	126	0	473	2	446	115	94	0	216	0	262	0	415	0	233	1	199	1	375	2	321	0	408	0	222	2	179	0	292	1	375	0	309	0	384
1212	497	2	221	0	416	3	488	1	301	0	373	0	381	2	126	1	472	1	448	35	95	47	215	0	262	0	415	2	232	21	200	0	373	1	315	4	404	1	222	1	176	0	292	19	366	2	305	1	376
1213	495	3	219	0	416	0	489	1	301	1	374	1	381	0	125	0	471	0	449	0	95	0	214	0	260	0	412	0	227	0	200	0	374	0	315	0	403	1	222	0	174	0	292	0	367	0	304	0	379
1214	493	1	220	0	416	1	490	2	297	0	372	0	382	1	124	0	467	1	448	0	93	0	212	2	259	0	408	1	225	0	199	0	372	0	312	0	399	0	220	2	174	0	289	0	367	1	302	0	382
1215	490	0	220	0	407	0	486	4	288	0	367	0	376	0	122	0	461	0	448	0	94	0	210	0	254	1	398	1	223	1	201	66	372	122	313	0	396	1	219	1	170	0	287	0	358	0	299	2	379
1216	488	2	219	2	411	1	492	0	286	0	368	0	376	1	121	0	462	1	447	4	94	0	210	2	251	0	397	1	222	1	203	2	371	1	313	0	398	2	220	1	169	0	286	0	357	1	299	0	380
1217	483	1	215	19	406	1	491	4	284	1	368	4	374	0	120	0	458	3	443	4	93	0	209	1	250	0	398	0	223	20	204	0	375	5	313	6	400	1	218	1	166	1	283	0	356	0	299	1	382
1218	479	2	215	20	407	43	492	1	280	6	367	0	375	0	120	1	460	1	446	0	92	1	210	0	252	0	397	0	223	10	202	18	374	1	313	0	398	16	219	0	167	0	285	0	358	1	297	0	386
1219	479	1	216	0	403	2	492	0	278	0	367	0	375	0	120	0	460	1	448	0	93	0	209	1	251	0	396	0	222	1	204	0	374	1	313	0	398	3	218	0	167	0	286	0	357	0	295	2	386
1220	479	1	225	0	408	2	486	0	279	3	383	6	381	0	121	0	469	3	452	2	97	1	212	0	253	0	401	1	228	0	217	0	374	3	293	0	396	3	221	1	170	0	300	0	356	0	301	0	397
1221	477	16	226	3	409	0	484	50	278	0	401	0	385	28	121	24	481	0	456	79	98	1	216	3	261	86	407	0	232	1	221	0	377	0	294	5	405	1	223	0	170	0	301	0	353	6	303	0	395
1222	475	2	226	0	409	0	485	0	278	0	397	2	386	0	121	0	482	1	453	0	98	0	215	1	260	1	408	0	231	0	223	1	378	2	289	0	407	0	225	0	170	0	301	1	353	0	303	0	396
1223	473	1	226	2	411	1	487	0	279	1	399	2	384	0	121	0	481	1	453	1	100	0	216	1	258	2	407	1	235	1	223	2	379	5	289	1	406	3	227	0	170	0	303	3	354	0	301	0	398
1224	473	0	228	3	408	2	485	0	280	1	399	1	384	0	122	0	480	0	451	1	101	0	215	1	259	2	404	2	234	1	221	2	379	72	290	1	406	48	227	1	172	0	303	2	355	3	300	0	397
1225	471	3	232	0	409	5	483	2	277	1	402	1	382	2	123	1	480	1	448	1	103	0	218	0	257	1	411	0	232	0	222	2	375	0	292	0	406	2	230	2	172	0	302	1	355	0	303	1	397
1226	467	6	233	2	407	4	486	2	278	19	400	8	384	13	123	3	476	1	447	21	103	4	220	0	257	30	411	2	234	11	225	8	374	3	292	1	407	7	231	5	170	5	297	7	353	4	302	3	393
1227	463	2	231	5	405	25	483	2	277	77	401	1	384	47	123	10	473	50	449	64	101	4	218	55	256	98	411	0	232	1	223	13	374	0	293	0	406	40	229	0	169	0	296	45	367	4	302	2	393
1228	460	0	234	1	408	5	487	1	279	2	406	13	381	10	123	1	475	2	445	6	99	5	220	0	255	7	410	3	231	39	226	3	376	4	294	2	409	2	230	4	170	5	300	5	373	0	301	2	397
1229	459	2	234	1	407	0	489	0	278	0	406	0	381	1	122	0	475	0	446	0	99	0	218	0	255	0	411	0	231	0	227	0	379	0	299	0	410	0	230	0	172	0	301	0	375	2	300	0	405
1230	453	0	234	1	411	3	490	0	276	0	407	0	383	0	122	0	477	1	446	0	99	0	217	0	254	0	413	0	228	0	228	0	377	0	307	0	412	13	227	0	171	0	305	1	375	1	300	0	407
1231	455	1	235	0	412	1	489	2	274	0	404	0	384	0	122	1	476	1	444	0	101	0	215	0	254	0	413	2	228	1	229	1	378	0	303	3	413	1	225	0	171	0	305	0	373	2	297	0	406
1232	452	0	233	3	408	3	489	2	269	36	403	3	384	1	121	1	478	2	445	1	101	0	216	3	255	1	411	0	228	1	228	1	379	0	303	18	413	6	230	2	168	2	305	1	373	3	296	1	407
1233	446	61	230	0	405	2	490	2	266	2	400	0	385	3	121	0	478	9	442	8	101	4	217	2	252	5	414	3	225	7	228	0	379	131	303	0	413	13	231	2	167	0	303	26	374	0	295	7	406
1234	446	0	227	0	403	0	491	0	266	0	400	0	384	1	122	0	475	0	443	0	101	0	217	0	252	0	416	1	226	0	229	0	378	7	302	0	413	0	230	0	168	0	304	0	375	0	294	0	408
1235	444	4	226	0	401	1	490	0	266	0	402	0	385	0	121	0	474	0	440	1	101	2	216	1	252	2	415	2	224	29	230	0	376	0	301	2	412	2	228	1	166	0	305	0	377	1	294	1	403
1236	444	1	219	0	396	0	487	0	255	0	400	0	382	43	120	11	456	0	433	42	104	0	214	51	253	3	402	0	217	0	226	18	371	1	285	1	407	2	224	0	160	0	306	35	368	0	284	2	403
1237	445	2	219	0	400	1	488	3	254	1	403	3	386	2	122	0	465	2	438	2	103	0	215	0	254	0	401	0	220	0	230	1	375	4	284	0	410	2	223	0	160	0	306	0	371	2	282	0	404
1238	444	0	218	0	398	0	486	0	252	0	401	0	384	1	122	0	464	0	438	0	103	0	212	0	254	0	400	0	220	0	230	0	370	0	284	0	411	1	222	2	160	1	302	0	371	0	280	0	405
1239	448	2	218	1	404	0	488	0	251	2	413	1	389	2	122	0	470	2	438	0	104	0	215	0	257	1	404	3	219	0	230	1	372	128	283	0	414	1	222	0	166	0	312	29	370	1	283	2	409
1240	445	1	218	1	405	2	491	2	249	0	410	0	383	1	122	0	470	1	438	2	103	0	214	2	257	0	406	0	223	1	230	0	371	2	285	1	413	3	223	0	166	0	314	1	368	0	284	1	407
1241	440	3	220	3	401	0	491	0	245	0	411	0	384	0	122	5	472	0	436	21	103	1	211	0	258	0	404	0	223	1	227	0	370	4	282	0	413	0	220	0	164	0	315	25	369	1	279	1	406
1242	435	3	220	1	398	0	488	0	239	1	410	3	384	5	122	0	469	0	435	4	103	5	210	0	257	0	405	0	222	2	225	0	367	2	281	0	413	1	219	0	161	0	313	1	369	0	277	1	406
1243	435	0	217	1	399	0	490	1	238	0	421	1	389	0	119	0	472	0	436	1	104	0	207	0	257	0	403	0	224	1	221	1	370	3	286	0	413	0	217	1	161	0	313	0	369	0	279	0	410
1244	435	1	217	0	400	2	490	11	238	0	422	0	386	9	119	0	472	0	437	0	105	0	206	0	258	0	403	0	226	0	221	0	370	10	286	0	417	1	217	0	162	0	311	1	368	1	276	1	411
1245	431	2	217	0	397	3	490	0	232	1	423	1	386	0	118	2	468	2	431	121	105	1	205	1	255	49	405	0	228	1	221	10	370	2	286	2	419	1	217	0	163	0	309	0	367	1	276	3	411
1246	428	2	215	0	389	0	482	0	230	1	417	0	379	0	114	0	460	0	430	4	107	0	202	1	254	0	392	0	229	0	223	0	370	0	283	3	420	2	217	0	163	0	311	0	368	0	271	0	415
1247	427	1	213	0	392	0	480	0	229	0	415	0	377	0	114	0	456	0	428	1	106	0	200	0	254	0	390	2	229	0	222	5	367	0	283	0	420	0	217	0	162	0	315	0	367	0	271	1	415
1248	426	4	212	1	401	3	482	2	228	0	425	1	377	1	113	1	459	0	430	2	108	41	200	0	256	0	394	1	233	0	219	9	368	1	286	0	417	5	216	2	162	0	316	1	371	3	275	1	420
1249	425	4	212	1	399	1	480	0	226	0	425	0	376	0	114	0	460	0	429	44	108	5	200	0	257	1	394	0	236	4	222	0	370	4	286	1	419	1	216	1	161	0	315	23	371	0	277	1	422
1250	422	0	212	1	396	7	479	1	223	0	426	3	374	0	114	0	458	0	429	23	109	1	200	0	259	0	392	0	235	2	223	0	369	0	287	0	421	0	214	0	159	0	316	0	371	0	276	0	422
1251	420	3	209	0	398	2	478	12	222	0	435	1	373	39	114	0	459	0	432	194	108	2	201	7	259	1	394	2	233	9	225	5	370	67	287	6	418	3	213	56	163	22	318	156	371	0	278	127	420
1252	427	1	209	1	399	1	479	10	220	1	438	3	375	2	116	0	462	3	428	2	108	1	204	2	258	0	397	2	235	0	225	0	372	3	290	1	421	4	209	2	165	1	325	1	373	3	275	2	421
1253	429	0	206	3	403	0	476	4	218	0	439	0	375	1	119	0	465	5	428	3	108	0	205	1	259	2	398	6	236	3	226	3	373	1	292	5	420	3	208	0	165	49	331	0	374	0	274	2	420
1254	422	44	206	1	397	23	473	8	218	0	440	0	375	12	119	9	466	2	428	0	108	0	205	45	258	68	396	3	231	48	226	9	371	123	292	2	420	1	209	1	166	0	331	40	376	1	275	0	420
1255	424	3	208	0	399	1	474	0	214	0	437	0	375	0	118	0	462	0	428	18	107	0	202	0	259	0	397	0	231	2	226	0	371	0	292	1	418	1	208	0	166	0	329	0	375	2	272	0	419
1256	426	0	205	1	401	0	473	1	214	0	449	0	378	1	118	2	470	3	438	4	107	0	202	0	261	0	399	4	236	2	230	1	373	3	297	1	416	1	211	2	170	3	332	2	376	2	275	1	424
1257	421	9	204	1	405	9	475	1	213	2	449	0	375	16	118	5	469	0	439	45	107	4	206	1	262	23	395	3	238	23	230	0	370	127	297	10	414	3	212	5	173	18	331	159	375	1	275	1	422
1258	425	0	204	1	403	0	476	0	211	0	450	0	373	0	118	0	469	1	438	19	106	0	205	0	261	0	393	2	238	1	229	0	370	1	297	3	413	1	212	1	173	0	333	0	373	1	275	0	422
1259	429	1	203	0	403	0	476	1	210	0	449	0	375	4	118	0	469	2	439	0	106	0	205	1	259	0	394	0	236	0	228	0	368	0	299	1	410	4	212	0	173	0	332	0	376	1	275	0	424
1260	428	47	200	2	404	1	465	1	214	0	462	4	377	2	119	1	470	0	440	3	105	0	207	0	259	1	395	5	233	0	230	1	368	3	300	2	405	4	213	2	174	2	335	1	377	1	276	0	430
1261	427	0	195	0	402	0	461	0	214	0	464	1	381	3	118	0	467	1	440	2	104	0	207	0	256	0	390	0	238	0	227	0	370	0	299	2	405	3	215	0	172	0	335	1	375	0	277	1	428
1262	427	1	195	1	401	0	458	2	215	1	464	4	384	1	118	0	466	1	440	1	105	1	208	3	257	1	384	4	241	1	232	1	371	2	301	1	409	0	214	0	171	0	336	0	375	0	275	1	429
1263	428	1	192	0	384	2	451	1	212	0	466	0	383	0	117	6	464	0	442	9	100	0	207	0	259	0	380	183	247	4	235	0	374	73	298	144	407	2	214	0	171	84	335	154	373	2	272	1	425
1264	428	0	191	0	406	0	460	0	211	1	465	0	383	2	127	0	464	0	443	1	100	0	207	0	260	0	374	0	249	0	235	0	374	1	298	0	409	5	215	0	174	0	334	0	374	1	272	0	427
1265	423	2	193	0	409	2	464	1	209	0	459	0	383	0	126	3	464	0	443	0	99	0	206	0	261	1	379	0	250	0	235	0	376	2	299	1	411	4	216	0	177	0	338	1	375	1	273	1	428
1266	423	0	194	1	411	18	465	1	206	63	459	120	382	1	126	0	460	1	443	1	99	0	207	0	263	0	378	1	251	1	236	19	372	0	302	0	413	1	214	0	177	0	340	130	374	0	272	1	427
1267	422	1	191	0	407	1	467	1	206	0	464	1	380	1	125	0	454	1	442	1	99	0	205	0	262	0	377	3	252	2	245	0	374	1	302	1	411	5	218	0	180	0	343	0	377	0	270	1	427
1268	420	0	180	0	409	1	422	1	209	2	456	0	367	2	120	0	451	0	437	1	98	0	206	0	260	0	367	1	250	1	242	0	354	0	297	1	405	4	213	0	175	0	340	0	358	1	260	1	423
1269	418	1	179	7	410	1	421	0	211	2	456	2	368	5	119	0	448	0	436	0	100	1	204	1	262	0	367	0	251	0	243	0	357	0	298	1	402	4	210	0	176	1	336	0	359	0	259	1	425
1270	420	0	182	0	415	2	426	0	212	1	466	1	368	0	119	0	456	1	436	0	101	1	205	0	267	0	369	0	260	0	248	1	359	2	302	1	401	1	210	2	175	0	338	0	360	3	261	1	432
1271	415	1	182	0	415	2	426	0	214	0	467	1	371	1	120	0	452	2	437	1	104	0	206	0	266	0	368	0	261	0	245	0	359	2	301	0	402	2	211	0	175	0	338	0	359	0	260	0	433
1272	412	3	182	3	413	3	427	1	215	2	465	2	369	1	121	1	448	5	434	1	104	1	206	0	266	0	368	2	261	2	244	1	358	173	301	4	399	3	210	0	174	1	338	0	358	2	259	3	435
1273	409	1	183	0	411	0	425	0	213	0	466	0	367	5	121	3	447	1	432	0	103	0	203	0	265	0	366	0	258	0	244	0	358	0	302	0	391	1	208	0	174	0	337	1	363	1	257	0	435
1274	404	3	180	0	411	2	396	0	211	0	460	0	363	2	118	0	435	1	432	3	102	1	204	0	265	0	367	3	256	0	249	0	363	0	302	4	385	1	205	1	172	1	336	1	364	1	260	0	423
1275	384	104	163	1	397	21	294	0	198	0	439	1	339	0	108	0	405	0	421	0	99	10	195	1	256	0	344	2	250	23	238	4	339	0	294	9	367	55	199	41	167	22	323	1	358	2	239	0	414
1276	391	1	164	1	400	1	295	0	204	1	439	2	338	0	108	0	403	1	417	3	99	2	194	0	256	0	342	3	251	0	242	1	340	1	294	2	366	4	202	0	168	1	324	2	359	1	239	0	413
1277	393	0	163	0	400	0	293	0	203	0	436	0	336	0	108	0	403	0	415	0	99	0	193	0	256	0	333	0	251	0	242	0	341	1	294	1	361	4	202	1	168	1	321	0	360	3	238	1	415
1278	395	1	158	36	407	0	268	1	202	4	438	208	343	0	107	0	406	1	420	1	96	2	189	0	259	0	341	4	248	20	247	13	340	0	294	1	385	21	207	1	169	1	330	0	363	3	239	0	418
1279	396	0	161	1	407	0	269	1	208	0	438	2	343	1	107	0	406	0	419	2	98	2	188	0	259	1	339	1	247	1	246	1	339	1	294	0	390	0	206	1	168	0	331	1	363	1	240	0	416
1280	373	1	135	1	389	1	256	0	202	0	424	0	319	1	87	0	384	1	407	0	90	0	176	1	246	0	342	1	228	0	234	0	319	1	283	0	390	6	198	0	158	0	322	1	336	0	224	0	402
1281	372	1	136	10	390	1	256	0	203	101	424	21	318	1	87	0	381	1	404	33	90	0	176	1	248	1	342	2	229	0	234	0	319	1	290	2	350	10	198	0	156	1	325	81	333	2	226	0	400
1282	372	1	136	0	386	1	254	0	202	0	423	0	316	1	87	0	379	0	399	42	90	0	175	0	246	0	340	1	228	0	232	0	315	3	290	0	352	4	198	0	155	1	323	0	334	0	227	0	396
1283	382	1	136	1	397	1	263	1	197	1	430	0	328	4	89	0	398	3	404	2	89	1	177	0	251	0	357	2	230	1	238	0	316	1	297	3	359	7	204	0	161	0	338	1	339	2	231	0	410
1284	377	0	136	1	396	2	263	0	197	76	431	107	326	104	89	14	396	0	402	0	90	0	177	86	250	71	357	2	229	18	238	1	315	102	302	2	368	5	204	1	162	0	339	0	342	1	232	3	412
1285	394	2	140	1	394	7	264	1	197	4	437	0	332	4	92	0	394	4	402	2	90	1	183	1	251	0	358	1	237	1	245	3	321	2	301	0	371	11	205	1	164	0	337	1	343	4	228	3	413
1286	391	0	140	0	395	0	262	1	198	0	431	0	333	3	92	0	393	1	399	1	91	1	182	0	251	0	359	2	237	0	244	0	320	0	300	0	372	4	207	1	163	0	333	0	339	0	227	0	410
1287	399	4	145	30	398	2	261	1	184	83	429	113	333	2	92	0	387	2	408	1	88	1	187	1	250	0	361	3	237	2	247	1	316	4	295	2	379	31	205	0	164	0	337	3	346	2	229	1	411
1288	397	0	144	0	393	2	261	1	187	0	428	0	331	0	93	0	382	0	400	0	88	0	186	0	246	0	360	0	237	0	244	0	313	0	293	0	376	8	204	0	164	0	337	0	347	0	229	0	409
1289	400	2	143	1	392	1	261	1	187	1	431	3	327	5	96	0	380	2	399	3	88	0	186	0	245	0	363	2	237	0	244	0	311	2	294	3	374	3	204	1	166	1	334	2	350	2	226	0	405
1290	395	0	145	1	392	1	264	0	186	0	429	0	325	0	97	0	379	0	398	0	88	0	184	0	242	0	364	1	238	1	244	0	309	0	295	0	374	2	203	1	166	0	339	0	350	0	226	0	407
1291	394	0	145	0	392	1	262	0	185	0	428	0	325	1	96	0	378	0	393	0	86	1	183	1	240	1	361	2	240	0	245	0	308	1	298	3	367	6	203	0	166	0	338	1	351	0	226	0	405
1292	391	0	145	0	401	1	258	0	191	5	431	0	324	0	100	0	374	0	394	0	86	0	192	1	243	0	375	5	247	2	247	0	306	1	301	3	369	5	208	0	166	0	350	1	368	0	221	0	414
1293	393	2	144	0	398	4	260	1	191	3	432	1	326	0	101	0	378	5	396	12	87	0	194	0	244	2	393	0	250	0	251	1	309	1	306	2	365	7	209	0	167	0	351	0	371	1	220	5	419
1294	392	6	144	1	404	1	261	4	194	3	433	2	321	0	100	1	376	0	396	1	88	0	192	1	243	1	391	2	250	0	252	0	305	0	310	2	367	1	208	2	167	0	353	1	371	5	219	2	417
1295	389	1	142	1	402	6	260	2	193	2	433	2	320	1	100	0	372	4	396	4	88	1	191	0	240	0	389	2	248	0	252	2	307	0	311	4	364	10	208	1	166	0	350	0	372	1	218	1	416
1296	393	0	146	2	413	1	269	0	196	3	438	4	323	1	100	1	376	2	400	2	86	1	194	1	242	4	401	1	241	0	254	0	313	1	317	4	389	3	208	1	168	0	354	2	368	3	216	1	416
1297	392	0	152	0	410	0	271	0	198	0	434	0	323	0	101	0	375	0	401	0	86	0	194	0	242	0	398	0	241	0	257	0	310	0	313	0	389	1	208	1	167	0	353	0	364	0	217	0	416
1298	393	0	153	0	405	1	270	0	200	0	433	0	319	0	100	0	371	0	397	0	86	0	190	1	243	0	395	0	242	0	257	0	307	0	311	1	389	1	208	0	168	0	355	0	364	0	217	0	415
1299	391	0	155	0	405	1	270	0	199	0	430	1	315	0	100	0	370	0	392	0	88	0	188	0	239	0	391	0	242	0	257	0	308	0	312	0	387	0	208	0	169	0	353	1	365	0	217	0	416
1300	394	0	158	0	406	1	269	0	197	0	427	1	312	0	99	0	369	0	389	0	87	0	188	0	240	0	394	2	242	0	259	1	305	0	312	0	386	4	211	0	171	0	356	0	366	0	218	0	415
1301	398	1	158	1	402	7	268	2	197	2	423	3	310	1	98	1	371	0	385	1	86	1	187	0	238	1	396	6	238	2	259	1	305	1	312	2	384	14	211	3	171	1	357	4	365	0	219	0	407
1302	394	1	156	0	402	0	262	4	196	0	421	2	302	1	94	0	357	0	380	1	86	1	181	0	233	0	395	2	236	0	252	1	302	1	309	5	372	8	202	1	171	0	353	0	359	1	217	0	400
1303	395	2	160	0	408	40	269	6	195	0	418	1	303	3	94	4	355	2	380	48	86	5	181	0	234	0	394	0	234	1	256	0	301	4	311	8	376	2	203	0	172	0	354	23	359	1	218	0	406
1304	395	0	160	2	411	8	270	0	192	0	415	0	302	0	93	3	355	0	379	0	86	0	181	1	235	0	394	0	233	0	257	2	301	0	309	0	376	3	203	0	172	0	356	23	360	0	218	0	405
1305	394	1	159	2	409	0	267	7	191	0	413	6	299	3	94	2	355	4	378	3	84	1	181	1	233	1	390	2	230	1	255	5	299	5	304	5	374	22	201	4	171	1	356	1	359	1	216	0	405
1306	396	0	162	14	420	46	277	2	189	2	418	1	301	2	96	0	355	7	386	6	85	1	178	0	236	2	390	1	226	1	260	1	303	3	302	2	376	7	206	2	172	3	351	1	363	3	214	4	406
1307	394	0	160	43	417	50	277	8	186	1	421	161	301	1	97	0	354	1	384	0	86	0	180	0	237	0	386	0	226	1	261	0	304	0	303	0	381	1	207	0	174	0	353	3	361	0	211	2	408
1308	396	0	167	1	424	1	280	0	186	0	418	0	299	0	97	2	352	1	380	22	87	1	179	1	239	0	383	1	227	15	260	20	303	1	301	2	380	0	207	1	173	0	354	3	363	0	214	0	409
1309	398	2	166	4	425	3	281	4	181	0	415	7	301	4	97	3	352	6	381	3	86	1	177	6	239	3	383	10	222	0	257	0	303	6	301	8	382	12	207	4	174	0	353	4	360	0	216	1	407
1310	395	0	165	0	422	0	272	0	178	8	416	1	291	1	98	0	347	4	381	5	87	0	175	0	238	1	378	1	221	0	248	1	308	5	308	2	377	7	209	3	174	1	353	2	364	0	215	5	407
1311	386	190	163	1	412	1	266	0	170	9	417	117	291	0	98	0	345	0	376	0	85	0	175	2	235	85	375	2	216	14	248	0	307	1	307	0	381	0	210	1	176	20	352	33	366	1	214	1	408
1312	390	0	164	1	418	1	266	0	170	0	414	3	285	3	100	4	345	3	372	0	85	1	174	2	233	1	372	5	216	0	249	0	301	0	308	6	380	6	208	4	175	0	352	3	363	2	212	2	410
1313	387	1	166	0	418	0	285	0	168	0	414	2	278	4	99	1	338	1	365	3	85	1	172	2	232	1	369	3	213	0	247	1	294	0	308	4	378	6	212	1	174	0	350	44	363	0	216	1	410
1314	385	0	166	0	414	1	286	0	168	0	410	1	276	0	98	1	338	2	359	2	85	0	171	0	233	1	367	2	213	0	245	1	295	1	308	1	377	1	212	0	173	1	351	0	359	1	214	0	409
1315	399	0	165	1	424	1	298	0	162	3	410	2	280	1	101	0	331	1	359	0	85	0	171	1	233	0	369	2	211	1	247	0	296	2	312	4	385	5	211	0	173	0	355	0	368	0	211	0	411
1316	400	5	166	3	426	1	299	2	162	0	409	1	278	1	100	1	332	2	358	4	84	0	170	2	239	1	365	3	211	0	250	2	294	1	315	1	382	2	208	1	174	1	357	0	371	0	210	0	418
1317	403	3	169	0	428	4	300	3	162	3	407	3	282	3	100	0	335	4	357	3	84	1	166	1	240	1	370	3	210	0	254	2	297	3	315	5	385	7	207	0	173	0	353	7	371	0	211	1	419
1318	400	4	168	12	428	0	303	1	162	55	401	1	259	7	96	2	278	4	300	3	85	0	156	5	232	5	355	3	210	0	253	4	273	5	313	1	382	4	206	0	174	0	351	0	369	0	190	4	420
1319	403	0	165	0	427	0	310	2	161	0	402	0	257	7	97	0	276	0	299	3	85	0	156	5	235	3	353	0	208	0	252	0	271	0	321	0	377	6	205	0	170	0	343	1	366	0	189	0	420
1320	404	1	164	2	425	0	310	2	157	10	399	1	258	1	97	0	269	7	296	3	85	0	155	2	231	3	357	2	207	0	251	1	268	2	320	1	378	2	204	0	172	0	341	0	365	0	185	1	421
1321	411	7	162	1	424	2	311	0	154	1	399	119	257	2	98	12	273	2	293	0	87	39	153	0	230	2	355	4	206	15	254	2	264	2	318	7	373	47	203	1	173	1	340	2	366	1	187	1	422
1322	406	125	164	0	423	1	312	0	154	0	397	174	252	101	100	4	271	0	291	0	86	38	150	67	230	96	354	2	203	13	254	2	261	2	320	2	376	85	208	100	169	3	339	132	363	1	189	0	426
1323	413	5	166	1	419	0	310	1	150	1	396	1	254	4	100	1	282	10	303	20	91	0	150	5	237	2	360	1	202	0	254	1	276	6	320	0	379	1	209	0	171	0	341	0	361	0	203	3	425
1324	417	2	167	0	421	2	311	3	147	0	395	1	256	3	102	0	284	1	307	2	92	0	151	4	239	2	364	0	201	0	252	0	274	0	318	2	386	0	213	1	172	0	342	0	361	0	203	1	430
1325	419	2	166	1	422	3	311	1	146	0	392	4	255	4	101	1	282	11	306	24	92	1	151	4	237	0	363	4	200	2	250	1	274	5	318	0	386	3	213	1	172	0	339	1	359	2	201	2	429
1326	420	72	166	0	423	3	312	3	144	23	398	4	256	1	103	0	285	1	307	3	91	1	149	2	239	3	362	0	198	2	250	1	276	2	319	6	387	103	213	0	171	1	337	2	359	0	201	1	427
1327	414	0	164	0	424	26	312	0	142	0	400	1	258	1	103	1	282	5	302	8	91	1	149	0	238	0	363	0	198	0	250	1	275	2	313	1	385	1	214	0	169	1	337	0	356	0	201	2	429
1328	417	0	164	0	425	2	312	0	142	0	401	4	260	6	102	0	278	0	301	6	88	1	148	6	235	1	359	1	198	0	248	2	274	5	316	1	387	0	214	0	169	0	339	0	355	0	199	1	429
1329	414	2	162	0	425	1	311	1	139	0	399	3	259	8	99	2	276	16	294	3	89	35	147	10	232	84	356	6	191	16	247	2	274	2	320	8	387	3	215	14	169	70	337	0	353	0	199	0	437
1330	432	5	162	2	430	1	325	4	135	0	411	11	266	5	102	5	286	11	301	6	93	1	144	2	235	2	366	5	192	0	252	3	282	5	319	1	398	4	215	3	168	0	339	5	355	0	205	5	434
1331	436	1	163	0	429	0	325	0	135	0	412	0	269	1	102	0	286	0	295	4	94	0	145	1	234	1	368	0	191	0	251	0	285	0	319	1	397	1	213	0	166	0	337	1	357	0	203	1	433
1332	439	1	163	0	428	1	326	0	134	0	412	1	271	0	103	0	289	1	291	0	93	0	144	1	233	0	367	0	189	0	251	0	281	0	317	1	399	2	212	0	166	0	337	1	356	0	204	1	433
1333	435	2	165	0	431	0	328	0	131	0	420	4	268	2	103	1	308	1	295	4	93	1	142	0	231	1	370	0	184	0	252	0	283	2	310	1	400	4	208	0	167	0	334	0	359	0	199	1	426
1334	436	2	167	1	432	2	328	0	131	0	417	1	269	2	103	0	309	4	297	1	92	1	142	2	231	3	370	2	184	0	252	0	281	2	312	0	400	3	208	0	166	0	330	0	359	0	198	0	425
1335	438	2	165	1	433	134	324	2	130	1	419	4	269	1	102	0	312	3	297	53	92	2	140	0	232	3	370	0	184	1	256	1	278	2	310	4	401	2	210	0	165	1	332	2	361	2	198	2	430
1336	441	1	168	0	436	0	328	0	130	1	416	1	270	1	103	4	319	1	295	0	90	1	139	0	231	2	369	0	184	1	256	0	280	1	310	0	404	1	208	0	165	0	333	0	360	0	199	1	430
1337	439	1	172	0	435	0	328	0	130	1	414	1	273	0	103	0	321	2	296	2	89	1	138	0	233	0	371	0	182	1	258	0	280	0	309	0	405	1	206	0	164	0	331	0	362	0	202	2	432
1338	461	6	173	5	433	108	343	1	129	0	424	118	272	106	103	2	325	2	294	20	94	0	137	65	236	87	387	5	182	15	273	30	288	86	307	4	421	45	209	0	166	1	334	121	360	0	213	3	440
1339	463	0	183	0	434	0	345	1	121	2	421	0	287	0	109	0	327	0	293	0	94	0	137	0	239	2	389	1	181	1	279	0	292	0	323	1	421	0	207	0	165	0	338	0	365	1	215	1	438
1340	466	2	182	8	433	6	341	3	121	1	420	1	288	9	108	0	327	1	292	2	94	0	137	1	241	4	387	1	184	1	279	1	290	3	326	1	416	11	206	0	161	0	341	3	366	0	217	3	442
1341	470	4	186	0	432	102	340	1	118	1	429	177	291	1	109	0	330	5	299	1	97	2	137	2	241	4	385	2	177	0	275	34	297	1	326	5	424	6	207	0	162	0	342	4	367	0	217	2	440
1342	474	4	185	0	434	0	339	0	118	1	432	0	293	0	109	0	328	1	301	0	96	0	137	0	239	0	384	0	244	0	279	0	298	0	331	2	426	0	206	0	164	0	348	0	372	6	218	1	438
1343	478	0	186	0	432	1	339	0	118	2	428	1	291	0	109	0	325	0	306	1	97	1	136	0	239	0	386	0	245	1	282	0	301	0	330	0	426	1	207	0	165	0	352	1	370	0	214	0	440
1344	475	97	178	88	430	1	333	3	111	4	429	117	291	1	110	0	325	3	306	4	95	2	135	0	240	1	384	1	243	4	279	2	302	1	332	4	423	29	206	2	165	0	352	0	372	0	212	5	436
1345	487	2	179	0	427	1	325	4	110	0	425	0	283	0	106	0	327	6	303	4	96	0	132	4	235	1	370	1	243	5	274	0	301	1	335	1	416	2	201	1	162	0	341	1	372	3	210	2	437
1346	486	28	178	88	426	1	325	0	110	12	427	201	284	8	106	0	327	4	307	1	96	0	134	0	237	5	367	2	248	19	276	0	304	1	334	10	415	12	203	1	164	0	343	1	369	0	213	2	434
1347	483	119	175	1	429	3	323	102	110	0	426	0	283	1	106	1	323	1	305	3	97	0	133	3	239	0	366	0	247	14	277	1	303	2	332	0	414	15	203	0	167	0	341	2	365	1	213	1	434
1348	488	2	172	0	424	1	326	0	101	0	417	1	280	0	105	0	332	0	303	0	98	0	131	1	234	0	363	0	230	0	275	0	301	0	317	1	415	0	191	0	157	0	321	0	333	0	206	0	406
1349	492	2	171	1	423	1	328	0	100	0	419	0	283	0	105	0	330	0	304	0	99	1	129	0	237	0	364	1	231	3	276	0	305	0	319	1	421	2	193	1	158	0	325	0	334	1	206	2	411
1350	496	0	171	0	422	0	327	0	100	0	413	0	284	0	107	0	324	0	309	0	98	0	128	0	238	0	364	0	231	0	277	1	304	0	319	0	424	1	192	0	159	0	326	30	332	0	207	0	411
1351	495	3	182	0	416	0	333	0	98	1	421	2	307	0	110	0	330	4	335	0	105	0	131	0	251	0	379	0	240	16	301	2	329	1	334	0	442	0	198	0	161	0	337	1	333	3	225	2	418
1352	497	0	181	0	414	0	333	1	97	0	422	105	307	58	111	1	331	2	334	0	106	0	128	47	250	9	377	6	243	4	300	1	329	2	334	6	440	3	198	0	160	0	276	114	334	0	226	110	421
1353	503	0	186	0	410	0	330	0	97	0	421	0	311	0	111	0	348	0	334	1	105	0	129	0	247	0	370	0	248	0	305	0	328	3	336	0	439	2	202	0	165	0	273	0	340	0	226	0	424
1354	506	0	187	0	411	0	331	3	97	0	424	1	314	1	111	0	341	0	340	0	106	0	130	6	248	0	373	0	251	0	307	1	335	2	337	2	446	1	205	1	168	0	277	0	340	0	229	3	431
1355	508	0	187	0	407	0	328	0	97	0	427	0	314	0	111	0	350	0	338	0	107	0	130	0	249	0	374	0	253	0	308	0	337	0	338	0	444	1	204	0	167	0	333	1	339	0	229	1	431
1356	520	0	190	1	402	3	326	0	118	0	460	139	327	1	112	0	352	0	354	1	110	1	130	0	264	2	382	0	264	4	311	137	337	2	347	2	456	2	207	2	172	1	337	61	350	0	239	1	436
1357	521	0	188	1	364	0	321	19	118	21	481	82	330	0	114	0	354	0	356	0	112	2	125	0	261	0	386	0	257	2	316	0	337	0	340	1	451	1	206	1	174	0	323	0	344	0	235	1	427
1358	523	0	189	0	363	3	321	0	119	0	480	141	330	62	116	0	357	0	359	2	112	1	126	51	261	9	387	1	255	18	315	3	340	0	340	6	452	2	205	0	174	0	327	0	347	0	236	115	423
1359	527	147	189	0	362	6	320	0	153	0	489	145	326	0	108	0	355	1	360	40	109	1	125	9	257	2	380	2	256	20	317	117	338	4	341	6	450	1	208	81	174	2	331	1	348	0	238	113	424
1360	527	0	189	0	362	1	319	0	153	0	509	0	329	0	109	0	354	1	365	0	112	0	123	0	257	0	379	0	255	0	318	0	337	2	341	0	449	0	209	0	174	0	332	149	347	0	239	1	425
1361	525	1	189	0	359	3	318	7	153	0	516	9	336	0	115	0	359	0	373	3	113	2	123	1	262	1	383	0	262	1	315	3	343	3	335	4	461	2	206	3	176	1	341	0	347	4	242	3	426
1362	522	2	189	0	357	12	317	1	153	0	510	0	339	0	115	0	360	0	375	0	115	2	123	3	266	4	382	6	263	2	316	9	342	2	335	0	461	1	206	1	175	0	343	58	347	0	240	1	426
1363	523	0	189	0	354	0	316	0	153	0	513	2	342	0	118	0	366	0	384	0	116	0	125	0	271	0	378	0	263	1	320	0	346	0	335	1	474	0	204	0	175	0	349	18	350	1	240	0	435
1364	521	1	189	0	350	0	314	1	153	0	511	0	348	0	120	0	367	1	385	1	115	0	126	1	271	0	380	0	264	1	321	1	349	0	333	0	476	0	204	1	177	0	349	1	351	0	240	0	438
1365	522	1	188	1	349	7	312	1	153	0	509	2	348	0	121	0	370	1	385	0	116	0	129	0	270	1	383	1	265	4	320	1	349	0	332	1	475	1	206	0	175	1	351	1	352	1	241	0	434
1366	523	0	188	0	348	0	311	0	153	0	504	2	349	1	122	0	368	0	384	0	117	1	131	0	271	0	381	0	266	1	322	0	351	4	332	2	476	1	206	2	174	0	350	1	351	0	241	1	432
1367	514	0	187	0	346	0	308	0	153	0	497	1	346	0	123	0	367	0	384	1	114	0	131	0	270	0	381	0	259	1	320	0	352	0	324	1	476	0	208	0	168	1	344	0	344	0	238	1	431
1368	518	1	187	0	343	1	307	1	153	0	498	5	345	0	123	0	370	0	388	0	114	0	130	0	272	1	385	8	261	1	319	0	351	3	324	1	476	0	208	1	167	0	346	1	348	1	240	0	432
1369	513	1	186	0	339	0	304	0	153	0	491	1	343	0	123	0	370	2	385	1	112	0	130	1	270	1	386	2	263	2	320	0	348	1	320	0	471	1	207	0	167	0	346	0	342	1	239	0	430
1370	510	0	187	0	344	1	299	0	153	0	488	4	351	0	124	0	385	1	396	1	118	1	136	0	276	2	391	0	265	1	321	0	361	2	306	0	495	0	207	0	165	0	346	0	339	0	238	0	419
1371	510	2	187	0	344	0	298	2	153	0	484	0	352	0	124	0	385	0	397	0	119	0	137	0	276	0	391	9	263	2	318	138	364	3	304	2	495	1	206	0	165	0	344	0	340	0	238	0	423
1372	509	0	186	1	344	0	298	0	151	0	484	0	352	1	124	0	387	0	400	1	117	1	134	0	276	0	389	0	265	0	317	1	364	0	304	1	489	1	206	0	163	1	344	0	342	0	238	0	422
1373	506	1	186	0	343	0	297	0	149	0	483	6	351	0	118	0	387	1	398	0	115	0	131	0	277	0	390	0	264	4	318	0	367	1	305	2	494	1	206	0	163	0	343	1	344	1	238	0	422
1374	506	2	185	0	335	0	295	19	149	0	479	5	347	0	118	6	390	0	401	3	116	0	129	1	274	0	388	1	265	2	311	32	364	0	302	2	495	47	209	0	163	1	342	2	341	3	237	0	424
1375	498	1	179	0	339	0	289	0	142	0	477	0	353	0	113	0	394	0	398	0	115	0	130	0	273	1	384	0	260	3	312	1	364	2	301	0	487	4	206	0	165	0	342	1	341	0	237	0	423
1376	497	0	178	0	341	0	289	0	141	0	475	0	356	0	115	0	397	0	399	1	116	0	130	0	272	1	386	2	260	1	315	0	369	1	300	1	488	1	207	1	165	0	343	1	344	0	238	0	424
1377	497	0	176	0	341	1	288	1	138	0	474	22	354	0	116	0	403	0	401	0	118	0	130	3	275	0	384	0	258	1	321	1	365	0	297	1	487	1	207	0	165	0	345	0	344	2	240	0	426
1378	491	0	175	0	335	1	285	2	137	0	468	1	354	1	114	0	401	0	400	0	117	0	130	0	272	0	380	0	205	1	320	0	364	1	295	1	484	1	209	1	163	0	344	1	343	0	239	0	425
1379	475	1	167	0	319	0	278	0	131	56	450	0	350	0	110	0	406	0	404	1	115	0	129	0	269	0	380	0	212	18	309	0	369	1	283	0	472	0	199	0	150	0	335	0	326	0	235	0	414
1380	477	1	167	1	318	0	276	104	131	0	450	2	350	0	109	2	408	0	405	1	115	0	133	0	272	0	382	4	214	0	311	1	371	5	283	0	471	2	201	1	152	0	333	42	328	0	236	0	412
1381	476	0	167	0	315	0	280	0	131	0	445	1	347	0	111	0	410	0	404	17	114	0	134	0	271	0	381	0	216	1	313	0	372	0	282	1	472	0	204	0	151	0	334	0	328	0	237	0	409
1382	477	0	162	1	318	1	278	0	122	26	462	3	362	1	114	2	424	0	414	2	116	0	141	0	278	2	383	1	219	2	318	0	380	2	280	1	474	1	206	0	155	0	346	0	327	1	242	0	417
1383	477	0	162	0	315	0	276	0	122	0	462	1	365	0	114	0	423	0	412	19	115	3	142	0	277	0	384	0	222	1	318	0	378	0	278	0	471	0	206	0	155	0	345	0	329	0	243	0	418
1384	475	119	160	0	312	6	270	90	56	0	460	19	376	74	123	9	424	3	420	3	115	29	147	33	283	4	391	2	222	2	319	0	376	1	276	1	481	4	208	0	156	20	349	1	332	3	238	0	421
1385	478	3	158	31	327	2	272	0	56	0	461	3	380	0	124	0	427	1	423	0	116	1	147	0	279	0	393	0	224	19	327	0	377	1	276	7	490	1	212	0	158	0	352	0	332	0	238	91	422
1386	474	57	158	0	319	1	266	0	56	0	458	1	385	12	123	0	431	0	425	0	118	26	149	0	280	0	397	0	224	0	326	0	378	1	273	0	492	1	209	0	159	0	346	0	331	0	240	1	428
1387	477	0	120	2	319	1	266	2	56	1	458	1	386	17	123	5	436	1	425	1	119	1	151	15	281	4	399	10	224	3	325	1	377	2	272	1	495	2	211	0	158	0	347	0	333	0	242	2	430
1388	481	0	120	0	317	1	259	0	56	0	453	1	384	1	125	0	439	0	420	0	119	0	152	0	281	0	398	7	227	1	324	1	375	1	271	0	494	0	210	1	158	0	342	0	331	0	242	94	428
1389	480	3	120	3	317	12	265	2	56	0	459	1	384	21	126	9	448	4	435	2	118	1	153	15	277	0	399	2	229	20	324	1	375	1	271	7	496	0	216	20	156	72	344	1	342	0	245	92	428
1390	480	7	123	6	317	14	267	0	56	0	458	0	382	4	128	0	448	2	435	43	119	6	153	1	280	0	398	0	231	19	321	0	377	2	264	7	501	0	216	0	159	0	339	15	342	0	245	0	426
1391	478	0	123	0	320	0	271	0	56	0	456	2	383	2	127	0	452	0	437	0	119	6	152	1	278	0	398	0	233	0	324	1	376	0	263	1	501	0	215	0	161	1	340	1	341	1	244	0	427
1392	473	11	124	5	321	0	269	1	56	0	454	1	383	13	128	0	451	6	437	6	119	3	153	1	278	0	396	2	234	1	323	2	376	0	260	0	498	20	216	1	158	22	341	12	342	1	245	1	426
1393	469	11	124	36	317	1	272	2	56	1	453	3	386	1	128	0	461	6	437	7	123	0	157	1	279	0	401	10	253	20	324	1	386	2	252	7	496	4	214	3	158	3	340	2	344	0	241	89	422
1394	468	4	123	12	323	15	273	53	56	0	448	27	386	25	152	0	470	0	444	2	124	0	163	0	283	0	411	5	258	20	327	6	391	2	248	2	492	6	213	2	154	6	340	5	348	0	243	1	422
1395	462	4	123	45	318	3	273	2	56	0	445	3	387	0	152	1	475	1	444	71	123	1	164	0	281	0	412	1	258	21	326	33	391	106	248	5	496	5	214	1	156	5	339	2	352	1	242	86	423
1396	457	0	123	33	318	0	269	0	56	0	445	3	384	5	152	13	474	0	441	70	124	28	166	0	278	0	411	0	261	3	328	1	395	0	279	6	493	1	216	0	156	0	338	0	353	1	244	0	424
1397	456	0	123	0	320	0	267	0	56	0	442	1	387	133	151	30	473	0	438	46	124	7	164	53	284	67	411	5	265	3	327	2	403	0	282	0	491	0	215	0	157	0	339	2	353	0	245	0	424
1398	455	0	123	0	322	1	267	0	56	0	440	0	389	0	154	2	476	1	443	0	125	1	165	0	283	62	407	0	266	1	327	1	404	0	316	7	487	0	213	0	156	0	341	0	353	0	243	0	429
1399	448	1	124	9	321	1	265	1	57	0	439	0	390	1	152	0	474	2	447	4	126	2	167	0	283	0	404	3	267	1	327	1	409	3	314	67	481	38	213	0	156	1	341	0	354	0	242	0	431
1400	444	94	124	3	327	0	261	3	57	0	442	2	390	0	146	0	472	2	447	135	125	0	166	1	279	0	406	2	267	20	327	1	403	1	317	2	469	102	209	0	155	0	340	25	349	0	247	1	433
1401	442	5	124	1	327	5	261	26	57	2	444	3	390	22	145	64	469	3	448	1	125	3	166	13	277	9	405	2	268	2	327	6	402	7	318	37	468	5	208	0	155	0	337	2	351	0	248	88	430
1402	439	0	161	0	327	0	260	0	56	0	440	1	386	12	144	0	467	0	447	11	125	0	164	0	273	0	402	1	268	0	329	0	398	0	332	39	467	0	209	0	154	0	334	0	351	0	248	0	426
1403	431	2	178	0	316	0	259	0	56	0	439	1	381	29	142	1	464	0	444	0	124	0	163	2	270	1	397	1	269	2	327	5	397	2	329	7	456	224	206	1	150	1	331	2	343	1	246	1	422
1404	428	0	178	49	313	0	259	0	56	1	438	0	379	1	142	0	464	0	442	19	124	0	163	0	269	0	394	0	269	0	325	0	393	0	329	16	454	54	204	0	150	1	329	11	339	0	245	0	419
1405	424	2	180	1	306	92	256	2	56	0	438	1	374	2	142	2	460	1	441	2	124	1	159	1	264	2	388	1	277	2	321	5	389	2	323	35	450	0	204	0	149	0	322	2	334	1	241	0	412
1406	416	24	186	2	302	1	255	0	56	0	437	2	371	172	142	14	460	0	435	0	122	0	158	58	262	113	383	3	281	18	316	0	387	0	317	54	442	96	200	0	147	50	316	1	326	0	239	0	402
1407	405	113	186	0	300	4	251	1	56	0	437	1	370	0	141	0	457	3	427	0	122	1	157	0	261	0	377	1	282	0	316	0	382	0	317	39	441	49	199	0	147	0	316	0	323	0	239	0	396
1408	402	46	190	1	299	0	250	0	56	1	435	2	365	3	140	0	454	0	426	1	121	1	153	0	260	0	369	0	280	18	315	17	381	0	329	1	440	2	198	1	146	0	315	0	318	3	239	85	393
1409	397	23	190	35	248	86	205	1	56	0	424	1	362	0	138	0	448	1	419	0	120	0	150	1	251	0	358	0	286	0	308	0	376	0	327	67	435	1	194	0	143	0	299	0	309	0	237	81	384
1410	29	11	192	18	0	0	11	0	0	0	20	0	23	0	8	0	14	0	37	0	2	0	5	0	13	0	7	0	271	2	9	1	15	0	340	58	52	1	12	0	4	0	24	0	306	0	237	73	382
1411	0	0	192	0	0	0	1	0	0	0	0	0	0	0	0	0	0	0	0	0	0	0	0	0	0	0	0	0	272	1	0	0	0	0	331	11	1	0	0	0	0	0	0	0	0	0	10	0	1
1412	5	0	192	0	0	0	0	0	0	0	1	0	0	0	0	0	0	0	0	0	0	0	0	0	0	0	0	0	277	1	0	0	0	0	335	74	0	0	0	0	0	0	0	0	0	0	0	0	0
1413	433	0	193	1	271	0	232	0	126	0	448	0	390	0	133	0	487	0	431	0	122	0	157	0	247	0	300	0	295	21	296	1	374	0	341	18	431	0	179	0	149	0	308	0	0	0	0	0	0
1414	436	5	193	40	273	0	237	1	126	0	449	2	391	20	136	0	490	1	436	2	123	2	158	0	250	1	235	0	290	4	300	1	376	0	343	2	433	51	179	0	149	1	310	0	291	0	227	76	392
1415	446	66	197	0	284	1	247	0	127	0	457	0	400	0	139	0	504	1	447	2	124	0	161	0	253	0	263	0	292	0	301	0	386	0	346	0	443	1	182	1	150	0	317	0	294	0	229	0	402
1416	450	0	197	0	284	0	249	0	130	17	459	0	403	2	141	1	509	0	455	0	130	0	161	0	255	0	271	0	294	0	301	1	387	0	349	0	449	0	182	0	152	0	317	1	295	0	229	0	407
1417	453	0	197	37	285	1	252	1	131	48	459	1	404	0	141	0	511	0	457	0	130	0	162	1	257	0	356	3	296	6	306	0	388	0	347	5	452	3	182	0	153	0	317	0	296	3	230	77	407
1418	457	0	197	0	286	0	253	0	134	0	460	0	407	1	141	0	515	1	459	0	131	0	164	0	259	0	371	0	296	9	308	0	392	0	350	0	455	0	184	0	155	0	319	2	298	0	234	0	411
1419	457	2	196	0	289	0	256	26	136	0	463	1	408	5	146	0	518	0	462	0	132	0	166	0	259	2	377	1	298	0	309	0	396	0	344	3	456	1	184	2	155	0	319	1	300	2	234	80	413
1420	461	1	195	0	296	0	259	0	144	0	471	0	410	0	146	0	524	0	468	0	132	1	169	0	262	0	384	0	292	0	311	16	402	0	346	2	459	1	185	0	158	0	320	0	303	0	236	0	413
1421	463	0	193	0	296	2	259	0	145	0	471	0	415	0	149	0	526	0	471	0	132	40	172	0	265	0	389	186	297	19	312	7	405	3	351	3	461	1	187	4	160	52	320	0	304	0	238	5	416
1422	468	0	193	1	306	0	263	0	146	0	474	0	416	0	149	0	530	1	472	33	131	0	173	2	265	0	396	0	297	0	314	0	406	0	353	3	466	0	188	0	160	0	320	0	305	1	239	0	417
1423	469	3	190	0	309	0	261	0	154	0	473	0	420	1	150	0	532	1	472	0	133	0	175	0	269	2	396	0	300	0	314	1	408	0	365	86	464	2	187	1	157	0	318	0	319	1	240	0	430
1424	473	1	189	1	312	0	259	0	157	0	473	0	419	1	148	0	532	0	470	1	135	0	177	0	272	2	400	1	299	1	316	2	407	3	366	1	463	2	188	0	158	0	319	1	319	1	240	2	435
1425	473	0	180	39	313	0	256	1	157	0	473	0	418	0	148	0	530	0	467	0	135	2	175	8	269	1	402	0	298	1	313	2	406	0	367	10	462	0	187	1	158	0	316	0	318	1	239	83	435
1426	469	0	178	0	306	0	250	0	159	0	464	0	418	2	150	0	516	0	450	4	131	0	179	0	269	0	404	0	295	0	303	0	405	0	363	1	444	3	175	0	159	0	313	0	318	0	237	0	403
1427	473	1	178	0	308	2	247	0	160	0	469	3	417	1	162	0	520	0	451	2	134	0	181	0	272	0	408	0	297	0	308	0	407	0	367	2	453	0	174	0	159	0	316	0	320	1	239	85	405
1428	478	0	175	0	311	0	246	0	160	77	470	0	417	1	162	1	521	0	450	0	134	0	182	1	270	0	411	3	296	4	305	146	407	1	364	2	453	1	176	0	158	0	317	0	318	0	238	0	408
1429	479	0	175	0	287	0	235	1	160	0	465	1	415	1	162	0	521	0	452	0	133	0	183	0	269	0	413	0	297	0	305	0	404	1	361	0	444	2	176	0	159	0	317	1	322	0	239	0	406
1430	474	0	173	0	287	11	239	0	161	1	463	1	419	1	168	0	527	3	457	3	133	0	187	0	275	4	421	1	302	1	305	0	405	3	364	132	449	3	179	1	158	15	322	1	328	1	232	1	402
1431	470	0	173	0	283	3	230	15	161	0	461	1	418	69	169	0	529	0	454	0	131	2	190	12	273	20	422	2	303	0	306	0	405	0	366	2	450	17	178	0	160	0	323	22	327	0	233	0	403
1432	459	0	166	0	288	0	236	0	161	0	452	1	412	0	165	0	525	1	457	0	130	1	192	0	271	0	433	0	312	0	300	0	402	1	361	2	454	4	178	0	154	0	319	2	327	0	236	0	402
1433	457	12	165	37	286	0	238	0	161	0	450	1	412	0	168	4	523	3	457	2	130	0	195	0	270	1	435	1	311	22	303	2	404	4	362	1	455	1	178	0	154	2	320	1	326	0	238	81	402
1434	454	0	164	0	282	0	240	0	161	0	448	2	413	11	167	0	524	0	455	2	131	1	195	0	268	1	437	0	309	0	301	0	403	0	362	0	452	0	179	0	154	0	315	0	326	0	241	0	405
1435	449	2	161	0	293	0	241	4	161	0	446	4	408	4	166	2	530	2	462	3	131	0	196	1	274	2	446	2	304	0	303	1	409	5	358	3	458	6	181	0	154	1	314	2	331	2	244	0	411
1436	446	1	160	0	293	2	244	1	161	47	444	0	410	1	166	7	533	1	463	1	131	59	199	0	273	0	447	217	301	22	301	2	408	3	359	2	462	6	179	0	156	0	316	22	330	2	242	1	410
1437	442	111	160	1	289	10	237	7	161	1	441	2	415	94	166	3	535	1	463	5	131	2	200	67	273	49	450	5	302	1	303	1	411	1	358	67	462	47	182	90	158	11	321	0	335	2	244	2	411
1438	436	94	158	0	297	1	245	0	159	0	438	198	415	3	166	0	534	2	460	0	129	1	200	0	277	1	449	0	301	0	308	0	408	0	356	1	462	2	179	0	159	0	319	0	332	0	246	0	408
1439	422	2	156	0	293	0	242	2	159	2	426	1	411	1	171	0	536	2	458	1	131	0	202	0	276	2	447	8	294	17	303	1	398	2	353	1	448	2	172	0	158	0	315	1	327	1	239	1	404
1440	412	1	156	0	290	0	237	5	158	1	418	0	403	46	168	0	536	0	453	0	130	0	202	31	269	51	443	0	295	0	301	0	395	1	343	99	445	1	173	0	156	0	305	0	326	1	237	0	392
1441	408	1	155	0	291	0	237	1	161	1	414	0	404	2	168	0	541	1	456	0	130	1	202	1	271	1	442	1	297	1	305	0	397	1	345	1	449	6	174	1	156	0	304	2	332	0	242	87	394
1442	400	22	153	29	287	124	233	0	159	69	413	0	404	2	165	0	543	1	454	56	129	3	205	5	271	1	440	0	297	23	303	1	398	3	250	10	448	12	174	0	158	0	303	136	333	0	234	80	394
1443	397	0	152	1	289	0	232	0	156	3	413	5	403	0	166	5	545	1	454	0	129	7	209	0	270	0	436	0	298	1	300	1	397	0	250	1	445	0	173	1	159	0	303	12	334	0	234	1	394
1444	395	1	151	0	289	0	232	1	155	1	411	2	401	0	167	0	545	1	451	1	125	1	209	0	276	1	430	0	300	0	296	0	394	1	250	3	445	1	174	1	159	0	304	10	333	0	229	76	394
1445	392	9	139	0	285	3	220	1	151	0	396	1	393	0	168	0	529	3	449	1	125	0	210	1	273	0	424	2	294	2	285	0	383	2	251	2	443	7	170	0	159	1	296	1	333	0	228	74	389
1446	381	1	127	31	285	6	218	0	146	3	394	4	390	11	167	62	525	1	450	6	124	2	210	0	273	4	416	197	298	18	281	11	382	2	255	12	436	76	170	2	160	2	295	1	336	0	227	76	391
1447	370	1	126	0	282	2	214	0	147	3	387	0	383	0	167	0	504	2	433	9	123	0	207	0	269	1	410	1	286	0	280	1	370	0	260	0	436	0	167	2	159	0	289	0	325	0	220	71	376
1448	3	0	72	0	282	2	209	0	123	0	20	0	382	1	167	1	503	2	428	8	122	1	207	0	266	20	407	5	285	21	284	2	366	2	260	11	433	3	165	6	157	1	288	0	325	0	216	2	376
1449	11	0	0	0	279	0	209	1	123	0	0	0	381	1	167	2	500	2	430	179	122	4	207	0	265	1	405	0	285	1	206	7	364	1	265	1	432	9	169	5	155	1	288	0	325	0	213	68	372
1450	11	0	0	0	240	2	200	2	123	3	0	0	376	3	166	1	524	39	433	2	120	11	207	0	261	2	421	0	288	1	205	1	360	4	270	9	432	6	169	1	155	1	283	2	331	0	145	5	375
1451	257	1	0	0	299	3	200	1	123	17	0	0	378	0	175	0	536	0	438	0	119	4	214	0	273	0	426	0	288	21	209	1	368	1	274	9	427	4	170	1	154	2	277	0	331	0	167	1	371
1452	352	1	0	0	299	28	202	1	145	0	0	0	385	14	180	11	506	3	445	1	126	34	215	7	281	14	418	20	291	18	276	2	381	19	280	15	450	13	170	0	151	0	278	1	335	1	167	29	376
1453	360	0	0	0	318	0	284	15	145	0	0	0	389	0	183	0	511	3	451	0	128	0	221	0	281	0	435	0	288	0	284	0	385	2	294	0	457	3	175	0	163	0	256	0	338	0	272	1	376
1454	367	10	157	0	321	0	290	0	145	0	270	10	392	0	182	0	511	1	458	3	128	0	222	0	279	1	437	0	286	1	285	0	387	1	297	8	456	1	176	0	164	2	257	0	343	0	274	2	379
1455	371	10	159	57	321	4	291	0	145	36	279	78	366	28	178	2	511	63	459	3	112	45	213	2	267	10	426	0	285	3	283	2	365	7	299	16	431	59	177	1	151	1	258	0	342	3	262	3	378
1456	377	0	164	1	328	4	295	2	153	0	285	0	364	9	180	2	514	0	463	4	112	0	213	3	269	9	431	5	282	2	284	0	359	36	301	2	426	17	177	0	149	4	257	0	344	3	261	0	373
1457	379	4	166	0	331	4	279	0	154	0	290	1	370	0	181	1	514	1	470	0	112	0	214	0	275	3	435	3	280	17	284	31	361	1	301	2	430	0	178	0	149	0	262	0	346	0	265	1	373
1458	381	0	167	74	337	0	280	2	154	0	294	2	371	0	181	1	517	0	471	1	112	0	215	0	279	4	441	3	280	0	287	0	369	2	305	0	436	1	176	0	153	0	260	0	344	0	269	1	370
1459	383	42	168	64	337	6	281	0	154	46	297	4	373	1	181	0	513	1	472	231	112	2	218	0	282	3	446	4	282	16	290	0	371	4	306	150	438	0	178	0	153	0	261	0	342	0	271	1	367
1460	392	1	170	0	338	8	281	8	154	46	308	1	382	2	184	0	511	2	474	2	114	0	221	0	288	1	452	5	281	19	301	5	373	3	312	22	447	3	175	1	155	0	260	1	341	1	276	113	376
1461	394	18	180	0	338	8	281	41	170	0	309	1	384	1	185	14	516	0	475	3	115	0	223	0	291	1	451	6	284	3	307	0	378	2	314	149	450	0	173	0	156	0	258	0	341	2	279	0	381
1462	395	0	181	0	357	0	294	1	174	1	310	2	386	0	187	0	516	1	476	2	116	1	224	1	295	0	456	1	284	0	311	4	382	1	318	2	452	7	174	1	156	0	258	0	340	0	280	1	381
1463	404	1	186	2	360	0	298	0	183	0	316	0	393	0	187	0	505	0	474	0	113	1	225	0	294	2	452	0	277	1	314	0	381	2	319	1	455	3	173	0	156	0	249	0	337	0	277	0	377
1464	407	0	186	0	363	0	300	0	186	0	317	0	395	0	187	0	508	0	473	1	113	0	227	0	294	0	455	1	277	1	318	0	387	0	326	0	458	0	172	0	156	0	248	0	337	0	277	0	379
1465	410	2	186	1	365	0	303	0	191	0	320	1	395	1	185	0	513	1	479	1	115	1	230	0	293	1	454	1	281	0	317	1	386	2	330	0	463	1	174	0	159	0	246	0	338	0	280	0	378
1466	417	0	188	0	368	1	303	0	196	0	320	1	396	0	187	1	512	1	479	4	114	0	229	1	294	0	451	0	282	0	317	0	386	4	331	4	460	0	175	0	161	0	247	4	341	0	280	0	381
1467	423	1	189	0	372	0	308	0	200	0	328	2	393	0	182	0	508	0	475	0	115	0	229	0	292	0	450	0	279	0	315	0	382	0	335	1	464	0	174	0	163	0	240	1	344	0	278	0	378
1468	433	1	191	0	377	0	309	0	203	0	332	0	392	1	181	0	513	0	484	0	116	2	232	0	296	0	449	7	279	1	315	0	381	1	335	1	469	0	175	0	164	0	240	0	344	0	279	0	382
1469	436	0	192	35	383	0	311	0	204	16	334	0	391	0	183	0	517	1	484	0	116	0	232	0	296	0	450	1	278	19	321	0	381	0	336	0	469	1	180	0	164	0	240	0	347	0	279	0	380
1470	438	0	198	1	388	2	315	0	209	2	336	1	392	1	183	0	517	0	493	2	114	1	233	0	297	1	453	2	284	0	323	2	381	2	333	1	469	0	181	0	165	0	241	1	349	2	280	1	384
1471	441	4	201	2	389	0	318	1	210	1	338	2	387	1	181	0	515	0	487	1	115	1	234	0	291	0	444	0	286	1	323	1	379	1	336	0	468	0	179	0	159	0	230	1	346	0	276	1	376
1472	449	2	204	0	399	0	318	0	217	0	337	1	381	0	180	1	522	0	493	0	110	0	230	0	294	0	447	1	284	0	323	0	377	0	340	1	482	0	179	0	158	0	231	1	344	0	274	0	372
1473	451	2	205	0	402	5	319	0	219	0	340	1	382	2	180	1	528	0	517	3	109	0	230	0	293	1	449	0	287	1	324	0	382	2	342	1	480	2	179	1	158	2	231	2	346	0	274	3	377
1474	456	1	205	0	408	0	323	0	225	0	338	0	380	1	182	0	528	3	514	28	111	0	231	0	299	0	453	1	284	1	327	0	381	1	345	0	474	1	176	0	155	0	230	0	347	0	273	1	374
1475	459	4	206	0	413	2	326	0	225	0	340	0	383	2	184	0	529	0	519	2	115	1	233	1	302	0	459	0	282	1	331	3	382	0	348	2	480	1	178	1	160	0	233	2	350	1	274	2	377
1476	461	1	207	1	425	0	332	0	231	0	339	0	385	0	184	0	527	0	518	1	118	0	230	0	295	0	460	0	281	0	334	0	382	0	356	0	485	1	178	0	156	0	231	0	347	1	274	1	382
1477	466	2	208	1	425	5	338	0	235	0	343	0	390	2	184	1	527	2	518	3	120	0	230	0	295	0	458	4	280	1	333	1	381	1	358	0	484	2	177	0	157	0	233	0	347	0	273	0	381
1478	469	0	210	0	426	4	341	0	237	0	345	0	396	1	186	0	526	4	519	30	117	0	228	0	296	0	457	1	281	1	334	0	382	1	361	0	482	0	178	0	156	1	232	0	345	0	271	0	381
1479	469	3	211	0	430	0	343	0	239	1	345	2	397	1	187	0	527	0	522	1	116	1	227	1	296	1	456	0	281	0	334	0	379	1	360	3	479	3	178	0	156	0	232	1	347	0	273	1	381
1480	471	0	211	0	430	0	343	0	240	0	345	0	399	0	189	0	524	5	523	29	117	0	228	1	296	0	456	2	278	1	337	3	383	1	362	0	477	0	178	0	156	1	232	0	347	2	271	0	379
1481	471	0	212	0	432	0	344	0	240	0	348	1	398	2	188	0	528	1	523	1	117	0	228	0	297	1	454	0	277	0	334	0	385	1	361	0	480	0	180	0	156	1	232	0	347	1	273	0	381
1482	480	0	217	0	443	0	352	0	249	0	348	0	395	2	189	0	515	1	514	0	120	0	229	0	298	0	456	0	273	1	339	2	382	0	367	0	488	2	181	0	154	0	234	0	347	1	270	0	385
1483	483	0	217	0	445	4	358	0	252	0	349	0	397	2	189	0	519	1	517	1	121	1	228	0	303	0	459	2	274	1	336	0	383	5	366	1	488	3	186	0	154	1	232	0	351	0	269	0	388
1484	488	35	219	38	447	5	358	0	255	27	349	1	398	3	189	1	519	3	517	252	121	0	227	5	303	0	460	1	274	1	336	2	383	3	366	2	491	8	185	0	153	1	233	0	352	3	270	0	389
1485	496	0	221	1	452	0	369	0	257	0	352	0	398	0	192	0	529	3	518	29	122	0	227	0	303	0	465	1	274	2	341	0	387	1	370	0	496	0	187	0	152	1	236	0	350	0	273	2	390
1486	498	1	219	0	451	0	370	0	259	1	354	0	396	0	192	7	530	0	526	0	123	0	225	0	304	0	470	0	274	1	338	1	384	1	370	0	495	0	186	0	154	0	235	0	352	0	274	0	393
1487	499	1	219	1	452	3	371	0	262	2	354	5	393	1	192	1	527	3	521	30	121	0	223	0	301	1	468	1	271	0	333	1	385	1	364	4	487	4	184	0	154	1	230	0	354	2	273	1	399
1488	499	0	220	0	452	4	365	1	265	0	362	1	397	0	193	0	522	0	518	0	119	0	219	0	304	1	472	1	269	0	325	0	381	1	363	1	483	0	185	0	152	0	220	2	351	0	272	0	386
1489	502	0	220	0	456	0	365	0	265	0	363	3	398	0	194	0	525	3	519	29	122	0	220	0	304	0	471	0	266	0	324	0	382	1	365	0	486	1	185	1	152	1	220	0	355	0	273	0	387
1490	510	0	220	1	453	48	365	0	269	0	362	3	398	1	194	62	527	0	520	0	124	1	220	0	305	0	469	3	266	1	326	0	384	0	364	32	484	2	184	0	154	0	224	19	355	0	272	118	383
1491	514	1	221	1	448	0	365	122	270	0	358	1	402	0	207	5	529	0	519	1	124	0	221	0	301	0	478	2	266	1	330	0	386	0	364	9	483	52	181	1	155	0	222	101	355	1	270	0	382
1492	522	4	221	0	452	2	369	0	272	0	358	0	403	1	205	0	534	4	520	29	124	0	222	0	298	3	483	1	265	2	332	0	390	1	364	0	482	0	183	0	155	2	219	1	353	0	270	1	384
1493	527	2	221	0	448	0	367	0	276	2	356	3	406	11	206	0	532	4	522	2	123	0	218	0	296	0	481	2	271	23	331	6	393	1	361	1	486	0	184	2	155	0	220	57	353	0	270	115	382
1494	528	0	219	0	454	0	371	0	279	0	357	0	405	10	192	0	531	0	523	1	124	0	217	0	293	0	479	0	272	0	327	0	388	1	361	0	486	0	184	0	154	0	222	0	351	0	271	0	381
1495	531	1	217	0	455	2	371	2	283	2	357	2	403	2	201	2	534	4	520	32	123	1	212	0	292	0	480	4	271	0	332	0	390	1	359	1	493	1	184	0	154	2	219	0	355	2	271	1	381
1496	531	0	217	0	456	0	370	0	284	0	358	1	402	1	198	0	529	2	521	0	120	0	213	0	291	0	477	0	274	1	332	36	388	0	357	0	501	0	180	57	151	0	216	0	350	0	269	0	383
1497	537	4	212	41	456	2	371	3	284	0	358	3	400	1	198	4	537	4	524	5	120	1	216	4	293	26	478	1	276	0	335	1	398	1	356	14	500	241	183	0	150	1	217	1	351	0	269	2	384
1498	540	0	213	0	457	0	372	0	288	0	362	0	394	0	198	0	537	0	525	0	119	0	213	0	292	0	474	1	275	0	334	0	399	1	347	18	502	0	179	0	147	0	213	1	348	0	266	1	385
1499	543	0	212	0	457	2	372	3	290	0	365	1	398	0	198	0	540	2	528	3	119	1	211	0	295	0	474	17	277	0	337	4	402	1	346	1	509	0	181	1	148	0	214	1	348	0	265	0	385
1500	546	9	210	45	458	1	369	0	288	1	368	1	400	0	194	3	544	0	534	0	118	0	212	0	294	0	473	0	276	23	337	48	397	0	344	0	510	0	179	18	147	0	212	30	349	0	265	0	387
[truncated: 91 more columns]
